# Supplementary material for: Dataset concerning the mental health of healthcare professionals during COVID-19 pandemic in Bangladesh
Source: Data Brief. 2021 Oct 23;39:107506. doi: 10.1016/j.dib.2021.107506 (PMC8553544; doi:10.1016/j.dib.2021.107506)
Supplement: Supplementary file 2 — The survey questionnaire and the responses to the questions in English have been supplied as supplementary file 1 and 2. [file mmc2.xlsx]

## Sheet: Dataset
Express your consent to participate in the research and processing of anonymous data for scientific purposes.	1. Profession	2. Age range (in years)	3. Gender	4. Weight and height ratio/BMI score	5. Marital status	6. Education	7. Work place	8. Economic status	9. Residence	10. Living status	11. Smoking habit	12. Religion	1. In the past 30 days, I lack companionship.	2. In the past 30 days, there is no one I can turn to	3. In the past 30 days, I feel left out.	4. In the last 30 days, I feel isolated from others.	5. In the last 30 days, I am unhappy being so withdrawn.	6. In the last 30 days, people are around me but not with me.	7. In the last 30 days, I am an outgoing person.	8. In the last 30 days, I can find companionship when I want it.	1. In the last two weeks, little interest or pleasure in doing things.	2. In the last two weeks, feeling down, depressed or hopeless.	3. In the last two weeks, trouble falling or staying asleep, sleeping too much	4. In the last two weeks, Feeling tired or having little energy.	5. In the last two weeks, poor appetite or overeating.	6. In the last two weeks, feeling bad about yourself-or that you are a failure or have let yourself or your family down.	7. In the last two weeks, trouble concentrating on things, such as reading the newspaper or watching television.	8. In the last two weeks, moving or speaking so slowly or the opposite-moving around a lot more than usual.	9. In the last two weeks, thoughts that you would be better off dead, or of hurting yourself in some way.	1. In the last two weeks, I am feeling nervous, anxious, or on edge.	2. In the last two weeks, I an not being able to stop or control worrying.	3. In the last two weeks, I am worrying too much about different things.	4. In the last two weeks, I felt trouble in relaxing.	5. In the last two weeks, I am being so restless that it's hard to sit still.	6. In the last two weeks, I becoming easily annoyed or irritable.	7. In the last two weeks, I am feeling afraid as if something awful might happen.	1. During the past month, when have you usually gone to bed at night?	2. During the past month, how long (in minutes) has it usually takes you to fall asleep each night?	3. During the past month, when have you usually gotten up in the morning?	4. During the past month, how many hours of actual sleep did you get at night?	5. During the past month, how many hours do you spend in bed?	6. During the past month, how many times, you cannot get to sleep within 30 minutes?	7. During the past month, how many times, you wake up in the middle of the night or early morning?	8. During the past month, how many times, you have to get up to use the bathroom?	9. During the past month, how many times, you cannot breathe comfortably?	10. During the past month, how many times, you cough or snore loudly?	11. During the past month, how many times, you feel too cold?	12. During the past month, how many times, you feel too hot?	13. During the past month, how many times, you had bad dreams?
Agree	Physician	20-30	Female	18.5–25.0	Married	Graduate or above	Private chamber	Low	Urban Area	With family	Non-smoker	Muslim	Often (4)	Sometimes (3)	Sometimes (3)	Often (4)	Sometimes (3)	Often (4)	Sometimes (3)	Rarely (2)	Nearly every day (3)	More than half of the days (2)	More than half of the days (2)	More than half of the days (2)	More than half of the days (2)	Several days (1)	More than half of the days (2)	More than half of the days (2)	More than half of the days (2)	Nearly every day (3)	Nearly every day (3)	Nearly every day (3)	Nearly every day (3)	More than half of the days (2)	More than half of the days (2)	More than half of the days (2)	12.01 AM to 2.00 AM	16-30 minutes	5.00 AM to 7.00 AM	4 to 6 hours	5 to 7 hours	Less then once a week (1)	Once or twice a week (2)	Once or twice a week (2)	Once or twice a week (2)	Once or twice a week (2)	Once or twice a week (2)	Three or more in week (3)	Less then once a week (1)
Agree	Medical Technologist	41-50	Male	18.5–25.0	Married	Higher secondary level	Others	Low	Urban Area	Without family	Smoker	Muslim	Often (4)	Often (4)	Sometimes (3)	Often (4)	Often (4)	Often (4)	Often (4)	Rarely (2)	Nearly every day (3)	Several days (1)	Several days (1)	Not at all (0)	Several days (1)	Not at all (0)	Several days (1)	Not at all (0)	Not at all (0)	Several days (1)	More than half of the days (2)	Nearly every day (3)	Several days (1)	Several days (1)	Several days (1)	More than half of the days (2)	10.01 PM to 12.00 AM	31-60 minutes	After 9.00 AM	7 to 8 hours	5 to 7 hours	Not during last month (0)	Once or twice a week (2)	Less then once a week (1)	Once or twice a week (2)	Less then once a week (1)	Less then once a week (1)	Less then once a week (1)	Once or twice a week (2)
Agree	Nurse	20-30	Female	Above 25.0	Married	Graduate or above	Private chamber	Low	Rural Area	without family	Non-smoker	Hindu	Sometimes (3)	Sometimes (3)	Often (4)	Sometimes (3)	Never (1)	Never (1)	Sometimes (3)	Often (4)	Not at all (0)	Several days (1)	Not at all (0)	Several days (1)	Several days (1)	Nearly every day (3)	Several days (1)	Several days (1)	Several days (1)	Nearly every day (3)	Several days (1)	Several days (1)	Nearly every day (3)	Nearly every day (3)	More than half of the days (2)	Not at all (0)	12.01 AM to 2.00 AM	16-30 minutes	7.01 AM to 9.00 AM	4 to 6 hours	5 to 7 hours	Not during last month (0)	Not during last month (0)	Not during last month (0)	Not during last month (0)	Once or twice a week (2)	Not during last month (0)	Not during last month (0)	Three or more in week (3)
Agree	Nurse	31-40	Female	Above 25.0	Married	Graduate or above	Private chamber	Low	Urban Area	without family	Non-smoker	Muslim	Never (1)	Rarely (2)	Never (1)	Sometimes (3)	Sometimes (3)	Often (4)	Rarely (2)	Sometimes (3)	Several days (1)	Several days (1)	Several days (1)	Several days (1)	Several days (1)	Several days (1)	Several days (1)	Not at all (0)	Several days (1)	Nearly every day (3)	More than half of the days (2)	Several days (1)	Not at all (0)	Several days (1)	Several days (1)	Nearly every day (3)	10.01 PM to 12.00 AM	31-60 minutes	7.01 AM to 9.00 AM	4 to 6 hours	5 to 7 hours	Once or twice a week (2)	Less then once a week (1)	Less then once a week (1)	Less then once a week (1)	Not during last month (0)	Less then once a week (1)	Not during last month (0)	Less then once a week (1)
Agree	Nurse	41-50	Female	Above 25.0	Married	Higher secondary level	Private chamber	Low	Urban Area	With family	Non-smoker	Muslim	Sometimes (3)	Sometimes (3)	Rarely (2)	Rarely (2)	Sometimes (3)	Sometimes (3)	Rarely (2)	Sometimes (3)	Not at all (0)	Several days (1)	Several days (1)	More than half of the days (2)	Not at all (0)	Several days (1)	Not at all (0)	Several days (1)	Several days (1)	Several days (1)	Not at all (0)	Several days (1)	Several days (1)	More than half of the days (2)	Not at all (0)	Not at all (0)	10.01 PM to 12.00 AM	16-30 minutes	5.00 AM to 7.00 AM	4 to 6 hours	5 to 7 hours	Less then once a week (1)	Less then once a week (1)	Less then once a week (1)	Once or twice a week (2)	Once or twice a week (2)	Less then once a week (1)	Less then once a week (1)	Not during last month (0)
Agree	Physician	31-40	Female	18.5–25.0	Married	Graduate or above	Private chamber	Low	Urban Area	without family	Non-smoker	Hindu	Often (4)	Sometimes (3)	Sometimes (3)	Often (4)	Sometimes (3)	Often (4)	Rarely (2)	Sometimes (3)	Several days (1)	Several days (1)	Several days (1)	More than half of the days (2)	Not at all (0)	More than half of the days (2)	More than half of the days (2)	Several days (1)	Not at all (0)	Several days (1)	Several days (1)	Several days (1)	Several days (1)	Not at all (0)	Several days (1)	Nearly every day (3)	After 2.00 AM	31-60 minutes	7.01 AM to 9.00 AM	4 to 6 hours	5 to 7 hours	Once or twice a week (2)	Once or twice a week (2)	Less then once a week (1)	Less then once a week (1)	Less then once a week (1)	Not during last month (0)	Not during last month (0)	Once or twice a week (2)
Agree	Medical Technologist	31-40	Male	Above 25.0	Married	Higher secondary level	Private chamber	Low	Urban Area	With family	Smoker	Muslim	Sometimes (3)	Sometimes (3)	Never (1)	Sometimes (3)	Never (1)	Rarely (2)	Sometimes (3)	Rarely (2)	Several days (1)	Not at all (0)	Not at all (0)	Several days (1)	Several days (1)	Several days (1)	Not at all (0)	Several days (1)	Not at all (0)	Not at all (0)	Several days (1)	Not at all (0)	Not at all (0)	Several days (1)	Several days (1)	Several days (1)	12.01 AM to 2.00 AM	Within 15 minutes	5.00 AM to 7.00 AM	4 to 6 hours	5 to 7 hours	Less then once a week (1)	Less then once a week (1)	Once or twice a week (2)	Not during last month (0)	Less then once a week (1)	Less then once a week (1)	Once or twice a week (2)	Once or twice a week (2)
Agree	Nurse	51-60	Female	18.5–25.0	Married	Higher secondary level	Private chamber	Low	Urban Area	Without family	Non-smoker	Muslim	Sometimes (3)	Sometimes (3)	Rarely (2)	Never (1)	Rarely (2)	Sometimes (3)	Sometimes (3)	Rarely (2)	Several days (1)	Several days (1)	More than half of the days (2)	Not at all (0)	Not at all (0)	Several days (1)	Several days (1)	More than half of the days (2)	Not at all (0)	Several days (1)	Several days (1)	Not at all (0)	Several days (1)	Several days (1)	Several days (1)	Several days (1)	10.01 PM to 12.00 AM	Within 15 minutes	5.00 AM to 7.00 AM	4 to 6 hours	5 to 7 hours	Less then once a week (1)	Less then once a week (1)	Not during last month (0)	Not during last month (0)	Less then once a week (1)	Once or twice a week (2)	Once or twice a week (2)	Once or twice a week (2)
Agree	Physician	41-50	Male	18.5–25.0	Married	Graduate or above	Private chamber	Low	Urban Area	Without family	Non-smoker	Muslim	Sometimes (3)	Sometimes (3)	Sometimes (3)	Rarely (2)	Rarely (2)	Rarely (2)	Sometimes (3)	Sometimes (3)	Not at all (0)	Several days (1)	Not at all (0)	Not at all (0)	Several days (1)	Several days (1)	More than half of the days (2)	Not at all (0)	Not at all (0)	Several days (1)	Several days (1)	Not at all (0)	Several days (1)	Several days (1)	Not at all (0)	Several days (1)	12.01 AM to 2.00 AM	Within 15 minutes	5.00 AM to 7.00 AM	4 to 6 hours	5 to 7 hours	Less then once a week (1)	Less then once a week (1)	Once or twice a week (2)	Once or twice a week (2)	Less then once a week (1)	Less then once a week (1)	Once or twice a week (2)	Less then once a week (1)
Agree	Physician	20-30	Male	18.5–25.0	Unmarried	Graduate or above	HospitalHospital/clinic	Low	Urban Area	Without family	Non-smoker	Muslim	Often (4)	Often (4)	Often (4)	Often (4)	Often (4)	Often (4)	Sometimes (3)	Rarely (2)	Nearly every day (3)	More than half of the days (2)	More than half of the days (2)	Nearly every day (3)	More than half of the days (2)	Several days (1)	More than half of the days (2)	More than half of the days (2)	Not at all (0)	More than half of the days (2)	More than half of the days (2)	Nearly every day (3)	More than half of the days (2)	Nearly every day (3)	Nearly every day (3)	Nearly every day (3)	12.01 AM to 2.00 AM	16-30 minutes	7.01 AM to 9.00 AM	4 to 6 hours	5 to 7 hours	Once or twice a week (2)	Once or twice a week (2)	Three or more in week (3)	Less then once a week (1)	Once or twice a week (2)	Not during last month (0)	Three or more in week (3)	Less then once a week (1)
Agree	Nurse	31-40	Male	Above 25.0	Married	Graduate or above	HospitalHospital/clinic	Low	Urban Area	With family	Non-smoker	Muslim	Sometimes (3)	Sometimes (3)	Rarely (2)	Sometimes (3)	Rarely (2)	Sometimes (3)	Often (4)	Rarely (2)	Several days (1)	Several days (1)	Not at all (0)	Several days (1)	Several days (1)	Not at all (0)	Not at all (0)	Not at all (0)	Several days (1)	Several days (1)	Several days (1)	Several days (1)	Not at all (0)	Not at all (0)	Not at all (0)	Several days (1)	10.01 PM to 12.00 AM	16-30 minutes	5.00 AM to 7.00 AM	4 to 6 hours	8 to 10 hours	Less then once a week (1)	Less then once a week (1)	Less then once a week (1)	Once or twice a week (2)	Less then once a week (1)	Once or twice a week (2)	Once or twice a week (2)	Less then once a week (1)
Agree	Medical Technologist	31-40	Male	18.5–25.0	Married	Graduate or above	Private chamber	Medium	Urban Area	Without family	Non-smoker	Muslim	Often (4)	Often (4)	Often (4)	Often (4)	Often (4)	Often (4)	Often (4)	Rarely (2)	Nearly every day (3)	Nearly every day (3)	Nearly every day (3)	More than half of the days (2)	More than half of the days (2)	Several days (1)	More than half of the days (2)	Nearly every day (3)	More than half of the days (2)	More than half of the days (2)	More than half of the days (2)	Nearly every day (3)	Nearly every day (3)	Nearly every day (3)	Nearly every day (3)	Nearly every day (3)	After 2.00 AM	Within 15 minutes	7.01 AM to 9.00 AM	7 to 8 hours	8 to 10 hours	Once or twice a week (2)	Once or twice a week (2)	Once or twice a week (2)	Less then once a week (1)	Three or more in week (3)	Once or twice a week (2)	Less then once a week (1)	Less then once a week (1)
Agree	Nurse	41-50	Female	18.5–25.0	Married	Higher secondary level	HospitalHospital/clinic	Low	Rural Area	With family	Non-smoker	Muslim	Often (4)	Never (1)	Sometimes (3)	Never (1)	Often (4)	Often (4)	Often (4)	Rarely (2)	Not at all (0)	Several days (1)	Not at all (0)	Several days (1)	Several days (1)	Several days (1)	Not at all (0)	Nearly every day (3)	Not at all (0)	Nearly every day (3)	Nearly every day (3)	Nearly every day (3)	Nearly every day (3)	Nearly every day (3)	Nearly every day (3)	Nearly every day (3)	12.01 AM to 2.00 AM	16-30 minutes	5.00 AM to 7.00 AM	4 to 6 hours	5 to 7 hours	Three or more in week (3)	Three or more in week (3)	Once or twice a week (2)	Less then once a week (1)	Not during last month (0)	Not during last month (0)	Not during last month (0)	Three or more in week (3)
Agree	Nurse	41-50	Female	18.5–25.0	Married	Higher secondary level	HospitalHospital/clinic	Low	Rural Area	With family	Non-smoker	Hindu	Sometimes (3)	Sometimes (3)	Sometimes (3)	Rarely (2)	Sometimes (3)	Rarely (2)	Rarely (2)	Rarely (2)	Several days (1)	Several days (1)	Not at all (0)	Not at all (0)	Not at all (0)	Several days (1)	Several days (1)	Several days (1)	Not at all (0)	Not at all (0)	Not at all (0)	Several days (1)	Not at all (0)	Several days (1)	Several days (1)	Several days (1)	10.01 PM to 12.00 AM	Within 15 minutes	5.00 AM to 7.00 AM	4 to 6 hours	5 to 7 hours	Less then once a week (1)	Less then once a week (1)	Less then once a week (1)	Once or twice a week (2)	Once or twice a week (2)	Less then once a week (1)	Once or twice a week (2)	Less then once a week (1)
Agree	Nurse	31-40	Male	18.5–25.0	married	Graduate or above	HospitalHospital/clinic	Low	Urban Area	With family	Smoker	Muslim	Sometimes (3)	Sometimes (3)	Rarely (2)	Rarely (2)	Rarely (2)	Rarely (2)	Sometimes (3)	Sometimes (3)	Not at all (0)	Not at all (0)	Several days (1)	Several days (1)	Not at all (0)	Not at all (0)	Several days (1)	Not at all (0)	Not at all (0)	Not at all (0)	Several days (1)	Several days (1)	Not at all (0)	Not at all (0)	Several days (1)	Several days (1)	12.01 AM to 2.00 AM	Within 15 minutes	5.00 AM to 7.00 AM	4 to 6 hours	5 to 7 hours	Less then once a week (1)	Less then once a week (1)	Once or twice a week (2)	Once or twice a week (2)	Less then once a week (1)	Less then once a week (1)	Less then once a week (1)	Less then once a week (1)
Agree	Physician	51-60	Male	18.5–25.0	Married	Graduate or above	HospitalHospital/clinic	Low	Urban Area	With family	Smoker	Muslim	Often (4)	Sometimes (3)	Rarely (2)	Rarely (2)	Rarely (2)	Sometimes (3)	Sometimes (3)	Sometimes (3)	Not at all (0)	Not at all (0)	Several days (1)	Not at all (0)	Several days (1)	Not at all (0)	Not at all (0)	Several days (1)	Several days (1)	Not at all (0)	Several days (1)	Not at all (0)	Not at all (0)	Not at all (0)	Several days (1)	Several days (1)	12.01 AM to 2.00 AM	Within 15 minutes	5.00 AM to 7.00 AM	4 to 6 hours	5 to 7 hours	Less then once a week (1)	Less then once a week (1)	Not during last month (0)	Not during last month (0)	Not during last month (0)	Less then once a week (1)	Less then once a week (1)	Not during last month (0)
Agree	Medical Technologist	20-30	Male	18.5–25.0	Married	Graduate or above	HospitalHospital/clinic	Low	Urban Area	With family	Non-smoker	Muslim	Never (1)	Often (4)	Sometimes (3)	Rarely (2)	Sometimes (3)	Rarely (2)	Rarely (2)	Rarely (2)	Several days (1)	Several days (1)	Several days (1)	Not at all (0)	Not at all (0)	Several days (1)	Not at all (0)	Not at all (0)	Not at all (0)	Several days (1)	Several days (1)	Several days (1)	Not at all (0)	Not at all (0)	Not at all (0)	Several days (1)	12.01 AM to 2.00 AM	16-30 minutes	5.00 AM to 7.00 AM	4 to 6 hours	5 to 7 hours	Less then once a week (1)	Less then once a week (1)	Less then once a week (1)	Less then once a week (1)	Less then once a week (1)	Less then once a week (1)	Less then once a week (1)	Once or twice a week (2)
Agree	Medical Technologist	41-50	Male	18.5–25.0	Married	Graduate or above	HospitalHospital/clinic	Low	Urban Area	With family	Non-smoker	Muslim	Sometimes (3)	Sometimes (3)	Sometimes (3)	Sometimes (3)	Rarely (2)	Rarely (2)	Rarely (2)	Sometimes (3)	Several days (1)	Several days (1)	Not at all (0)	Not at all (0)	Not at all (0)	Several days (1)	Several days (1)	Several days (1)	Several days (1)	Several days (1)	Several days (1)	Not at all (0)	Not at all (0)	Not at all (0)	Several days (1)	Several days (1)	10.01 PM to 12.00 AM	Within 15 minutes	5.00 AM to 7.00 AM	4 to 6 hours	5 to 7 hours	Less then once a week (1)	Less then once a week (1)	Less then once a week (1)	Less then once a week (1)	Less then once a week (1)	Once or twice a week (2)	Once or twice a week (2)	Once or twice a week (2)
Agree	Nurse	20-30	Female	18.5–25.0	Unmarried	Higher secondary level	HospitalHospital/clinic	Low	Urban Area	Without family	Non-smoker	Muslim	Sometimes (3)	Sometimes (3)	Sometimes (3)	Rarely (2)	Rarely (2)	Sometimes (3)	Sometimes (3)	Sometimes (3)	Several days (1)	Several days (1)	Several days (1)	Several days (1)	Not at all (0)	Not at all (0)	Not at all (0)	Several days (1)	Not at all (0)	Several days (1)	Not at all (0)	Not at all (0)	Several days (1)	Several days (1)	Several days (1)	Several days (1)	12.01 AM to 2.00 AM	Within 15 minutes	5.00 AM to 7.00 AM	4 to 6 hours	5 to 7 hours	Less then once a week (1)	Less then once a week (1)	Once or twice a week (2)	Once or twice a week (2)	Once or twice a week (2)	Less then once a week (1)	Less then once a week (1)	Less then once a week (1)
Agree	Nurse	41-50	Male	18.5–25.0	Married	Graduate or above	HospitalHospital/clinic	Low	Urban Area	Without family	Smoker	Muslim	Sometimes (3)	Never (1)	Sometimes (3)	Sometimes (3)	Never (1)	Never (1)	Sometimes (3)	Often (4)	Not at all (0)	Several days (1)	Several days (1)	Several days (1)	Several days (1)	Nearly every day (3)	Several days (1)	Several days (1)	Several days (1)	Nearly every day (3)	Several days (1)	Several days (1)	Nearly every day (3)	Nearly every day (3)	More than half of the days (2)	Not at all (0)	After 2.00 AM	16-30 minutes	7.01 AM to 9.00 AM	4 to 6 hours	5 to 7 hours	Not during last month (0)	Not during last month (0)	Not during last month (0)	Not during last month (0)	Not during last month (0)	Not during last month (0)	Not during last month (0)	Three or more in week (3)
Agree	Physician	31-40	Male	18.5–25.0	Unmarried	Graduate or above	HospitalHospital/clinic	Medium	Urban Area	Without family	Non-smoker	Hindu	Sometimes (3)	Rarely (2)	Sometimes (3)	Rarely (2)	Sometimes (3)	Often (4)	Rarely (2)	Sometimes (3)	Several days (1)	Several days (1)	Several days (1)	Several days (1)	Several days (1)	More than half of the days (2)	More than half of the days (2)	Several days (1)	Not at all (0)	Several days (1)	Several days (1)	Several days (1)	Several days (1)	Not at all (0)	Several days (1)	Nearly every day (3)	After 2.00 AM	16-30 minutes	7.01 AM to 9.00 AM	4 to 6 hours	5 to 7 hours	Once or twice a week (2)	Once or twice a week (2)	Less then once a week (1)	Less then once a week (1)	Less then once a week (1)	Not during last month (0)	Not during last month (0)	Once or twice a week (2)
Agree	Physician	31-40	male	18.5–25.0	Married	Higher secondary level	HospitalHospital/clinic	Medium	Rural Area	With family	Non-smoker	Muslim	Sometimes (3)	Often (4)	Sometimes (3)	Often (4)	Sometimes (3)	Often (4)	Rarely (2)	Sometimes (3)	Several days (1)	Several days (1)	Several days (1)	Several days (1)	Several days (1)	Several days (1)	Several days (1)	Not at all (0)	Several days (1)	Nearly every day (3)	More than half of the days (2)	Several days (1)	Not at all (0)	Several days (1)	Several days (1)	Nearly every day (3)	10.01 PM to 12.00 AM	16-30 minutes	7.01 AM to 9.00 AM	4 to 6 hours	5 to 7 hours	Once or twice a week (2)	Less then once a week (1)	Less then once a week (1)	Less then once a week (1)	Not during last month (0)	Less then once a week (1)	Not during last month (0)	Less then once a week (1)
Agree	Physician	31-40	Female	Above 25.0	Married	Graduate or above	HospitalHospital/clinic	Low	Rural Area	With family	Non-smoker	Hindu	Sometimes (3)	Often (4)	Never (1)	Sometimes (3)	Sometimes (3)	Often (4)	Sometimes (3)	Rarely (2)	Several days (1)	Several days (1)	Not at all (0)	Not at all (0)	Not at all (0)	Not at all (0)	Several days (1)	Not at all (0)	Not at all (0)	Several days (1)	Nearly every day (3)	Several days (1)	Several days (1)	Not at all (0)	Several days (1)	More than half of the days (2)	10.01 PM to 12.00 AM	Within 15 minutes	7.01 AM to 9.00 AM	4 to 6 hours	8 to 10 hours	Less then once a week (1)	Not during last month (0)	Not during last month (0)	Not during last month (0)	Not during last month (0)	Less then once a week (1)	Not during last month (0)	Less then once a week (1)
Agree	Medical Technologist	20-30	male	18.5–25.0	Married	Graduate or above	Private chamber	Low	Urban Area	without family	Non-smoker	Hindu	Never (1)	Often (4)	Sometimes (3)	Sometimes (3)	Sometimes (3)	Sometimes (3)	Sometimes (3)	Rarely (2)	More than half of the days (2)	Not at all (0)	Several days (1)	Not at all (0)	Not at all (0)	Several days (1)	Several days (1)	Several days (1)	Not at all (0)	Several days (1)	More than half of the days (2)	Several days (1)	Several days (1)	More than half of the days (2)	Not at all (0)	More than half of the days (2)	10.01 PM to 12.00 AM	16-30 minutes	7.01 AM to 9.00 AM	4 to 6 hours	5 to 7 hours	Less then once a week (1)	Not during last month (0)	Less then once a week (1)	Less then once a week (1)	Less then once a week (1)	Once or twice a week (2)	Once or twice a week (2)	Not during last month (0)
Agree	Nurse	31-40	Female	18.5–25.0	Married	Higher secondary level	Private chamber	Low	Urban Area	With family	Non-smoker	Hindu	Often (4)	Sometimes (3)	Sometimes (3)	Often (4)	Sometimes (3)	Sometimes (3)	Sometimes (3)	Rarely (2)	Not at all (0)	Several days (1)	Not at all (0)	Several days (1)	More than half of the days (2)	More than half of the days (2)	More than half of the days (2)	Not at all (0)	Several days (1)	More than half of the days (2)	More than half of the days (2)	More than half of the days (2)	Several days (1)	Several days (1)	Several days (1)	Nearly every day (3)	12.01 AM to 2.00 AM	More than 60 minutes	7.01 AM to 9.00 AM	4 to 6 hours	5 to 7 hours	Three or more in week (3)	Once or twice a week (2)	Once or twice a week (2)	Less then once a week (1)	Once or twice a week (2)	Not during last month (0)	Three or more in week (3)	Less then once a week (1)
Agree	Nurse	31-40	Female	Above 25.0	Married	Higher secondary level	HospitalHospital/clinic	Low	Rural Area	With family	Non-smoker	Hindu	Sometimes (3)	Often (4)	Never (1)	Often (4)	Sometimes (3)	Sometimes (3)	Sometimes (3)	Often (4)	Not at all (0)	Several days (1)	Several days (1)	Not at all (0)	Not at all (0)	Several days (1)	Not at all (0)	Not at all (0)	Several days (1)	More than half of the days (2)	Several days (1)	Several days (1)	Several days (1)	Several days (1)	Several days (1)	Nearly every day (3)	10.01 PM to 12.00 AM	31-60 minutes	7.01 AM to 9.00 AM	7 to 8 hours	8 to 10 hours	Not during last month (0)	Less then once a week (1)	Once or twice a week (2)	Not during last month (0)	Less then once a week (1)	Not during last month (0)	Once or twice a week (2)	Not during last month (0)
Agree	Physician	51-60	Female	18.5–25.0	Married	Graduate or above	HospitalHospital/clinic	Low	Rural Area	With family	Smoker	Muslim	Sometimes (3)	Sometimes (3)	Often (4)	Often (4)	Sometimes (3)	Sometimes (3)	Often (4)	Sometimes (3)	More than half of the days (2)	Not at all (0)	Several days (1)	Not at all (0)	Several days (1)	Several days (1)	More than half of the days (2)	Not at all (0)	Not at all (0)	Several days (1)	Nearly every day (3)	More than half of the days (2)	Not at all (0)	More than half of the days (2)	Several days (1)	Nearly every day (3)	10.01 PM to 12.00 AM	16-30 minutes	5.00 AM to 7.00 AM	7 to 8 hours	5 to 7 hours	Less then once a week (1)	Once or twice a week (2)	Not during last month (0)	Not during last month (0)	Not during last month (0)	Less then once a week (1)	Not during last month (0)	Less then once a week (1)
Agree	Medical Technologist	41-50	male	18.5–25.0	Married	Graduate or above	HospitalHospital/clinic	Low	Rural Area	With family	Non-smoker	Hindu	Sometimes (3)	Sometimes (3)	Never (1)	Sometimes (3)	Rarely (2)	Rarely (2)	Often (4)	Rarely (2)	Not at all (0)	Several days (1)	Not at all (0)	Several days (1)	Several days (1)	Several days (1)	Several days (1)	Not at all (0)	Not at all (0)	Several days (1)	Nearly every day (3)	More than half of the days (2)	Several days (1)	More than half of the days (2)	More than half of the days (2)	More than half of the days (2)	12.01 AM to 2.00 AM	16-30 minutes	7.01 AM to 9.00 AM	4 to 6 hours	5 to 7 hours	Not during last month (0)	Not during last month (0)	Less then once a week (1)	Not during last month (0)	Not during last month (0)	Not during last month (0)	Once or twice a week (2)	Not during last month (0)
Agree	Nurse	41-50	Female	Above 25.0	Married	Graduate or above	HospitalHospital/clinic	Low	Urban Area	With family	Non-smoker	Muslim	Often (4)	Never (1)	Never (1)	Never (1)	Never (1)	Never (1)	Often (4)	Often (4)	Not at all (0)	Several days (1)	Not at all (0)	Not at all (0)	Not at all (0)	Not at all (0)	Not at all (0)	Not at all (0)	Not at all (0)	Several days (1)	Not at all (0)	Several days (1)	Several days (1)	Not at all (0)	Several days (1)	Several days (1)	10.01 PM to 12.00 AM	Within 15 minutes	Before 5.00 AM	4 to 6 hours	5 to 7 hours	Not during last month (0)	Not during last month (0)	Not during last month (0)	Not during last month (0)	Less then once a week (1)	Not during last month (0)	Not during last month (0)	Less then once a week (1)
Agree	Nurse	51-60	Female	Above 25.0	Married	Higher secondary level	HospitalHospital/clinic	Medium	Urban Area	With family	Non-smoker	Muslim	Sometimes (3)	Often (4)	Rarely (2)	Sometimes (3)	Never (1)	Sometimes (3)	Rarely (2)	Often (4)	Several days (1)	Not at all (0)	Several days (1)	Several days (1)	Not at all (0)	Several days (1)	Several days (1)	Not at all (0)	Not at all (0)	Several days (1)	Not at all (0)	Several days (1)	Not at all (0)	Several days (1)	Not at all (0)	Several days (1)	After 2.00 AM	Within 15 minutes	5.00 AM to 7.00 AM	4 to 6 hours	5 to 7 hours	Not during last month (0)	Not during last month (0)	Less then once a week (1)	Not during last month (0)	Less then once a week (1)	Less then once a week (1)	Once or twice a week (2)	Less then once a week (1)
Agree	Nurse	20-30	Female	18.5–25.0	unmarried	Graduate or above	Private chamber	Low	Urban Area	without family	Non-smoker	Muslim	Often (4)	Rarely (2)	Sometimes (3)	Often (4)	Sometimes (3)	Sometimes (3)	Often (4)	Sometimes (3)	Several days (1)	Several days (1)	More than half of the days (2)	Several days (1)	Not at all (0)	Several days (1)	Not at all (0)	Not at all (0)	Several days (1)	Not at all (0)	Several days (1)	Several days (1)	Not at all (0)	Not at all (0)	More than half of the days (2)	Not at all (0)	12.01 AM to 2.00 AM	31-60 minutes	5.00 AM to 7.00 AM	4 to 6 hours	5 to 7 hours	Three or more in week (3)	Three or more in week (3)	Less then once a week (1)	Not during last month (0)	Not during last month (0)	Not during last month (0)	Not during last month (0)	Not during last month (0)
Agree	Medical Technologist	41-50	male	Above 25.0	Married	Higher secondary level	HospitalHospital/clinic	Low	Rural Area	With family	Non-smoker	Hindu	Often (4)	Often (4)	Sometimes (3)	Often (4)	Rarely (2)	Rarely (2)	Often (4)	Often (4)	Several days (1)	Several days (1)	Several days (1)	More than half of the days (2)	Several days (1)	Not at all (0)	Several days (1)	Not at all (0)	Several days (1)	Several days (1)	Not at all (0)	Several days (1)	Several days (1)	Not at all (0)	Several days (1)	Several days (1)	12.01 AM to 2.00 AM	More than 60 minutes	7.01 AM to 9.00 AM	4 to 6 hours	8 to 10 hours	Three or more in week (3)	Less then once a week (1)	Less then once a week (1)	Not during last month (0)	Less then once a week (1)	Not during last month (0)	Three or more in week (3)	Less then once a week (1)
Agree	Medical Technologist	41-50	male	Above 25.0	Married	Graduate or above	HospitalHospital/clinic	Low	Rural Area	With family	Non-smoker	Hindu	Sometimes (3)	Often (4)	Sometimes (3)	Often (4)	Sometimes (3)	Sometimes (3)	Rarely (2)	Sometimes (3)	More than half of the days (2)	Not at all (0)	Several days (1)	Not at all (0)	Several days (1)	Not at all (0)	Not at all (0)	Not at all (0)	Not at all (0)	More than half of the days (2)	Several days (1)	Nearly every day (3)	Several days (1)	Not at all (0)	Several days (1)	Nearly every day (3)	12.01 AM to 2.00 AM	Within 15 minutes	After 9.00 AM	7 to 8 hours	5 to 7 hours	Not during last month (0)	Not during last month (0)	Not during last month (0)	Not during last month (0)	Not during last month (0)	Not during last month (0)	Not during last month (0)	Not during last month (0)
Agree	Physician	20-30	Female	Above 25.0	Married	Graduate or above	HospitalHospital/clinic	Medium	Rural Area	without family	Non-smoker	Hindu	Sometimes (3)	Sometimes (3)	Often (4)	Sometimes (3)	Never (1)	Never (1)	Sometimes (3)	Often (4)	Not at all (0)	Several days (1)	Not at all (0)	Several days (1)	Several days (1)	Nearly every day (3)	Several days (1)	Several days (1)	Several days (1)	Nearly every day (3)	Several days (1)	Several days (1)	Nearly every day (3)	Nearly every day (3)	More than half of the days (2)	Not at all (0)	12.01 AM to 2.00 AM	16-30 minutes	7.01 AM to 9.00 AM	4 to 6 hours	5 to 7 hours	Not during last month (0)	Not during last month (0)	Not during last month (0)	Not during last month (0)	Not during last month (0)	Not during last month (0)	Not during last month (0)	Three or more in week (3)
Agree	Nurse	41-50	Female	18.5–25.0	Married	Higher secondary level	HospitalHospital/clinic	Medium	Urban Area	With family	Non-smoker	Muslim	Rarely (2)	Never (1)	Sometimes (3)	Sometimes (3)	Sometimes (3)	Rarely (2)	Rarely (2)	Sometimes (3)	Nearly every day (3)	Several days (1)	Several days (1)	Several days (1)	Several days (1)	Not at all (0)	Several days (1)	Several days (1)	Not at all (0)	Several days (1)	Not at all (0)	Several days (1)	Several days (1)	Several days (1)	Several days (1)	Several days (1)	12.01 AM to 2.00 AM	16-30 minutes	5.00 AM to 7.00 AM	4 to 6 hours	8 to 10 hours	Less then once a week (1)	Less then once a week (1)	Three or more in week (3)	Not during last month (0)	Not during last month (0)	Not during last month (0)	Three or more in week (3)	Less then once a week (1)
Agree	Nurse	31-40	Female	Above 25.0	Married	Higher secondary level	HospitalHospital/clinic	Medium	Rural Area	With family	Non-smoker	Hindu	Often (4)	Often (4)	Rarely (2)	Sometimes (3)	Sometimes (3)	Often (4)	Rarely (2)	Sometimes (3)	Several days (1)	Several days (1)	Several days (1)	Several days (1)	Several days (1)	More than half of the days (2)	More than half of the days (2)	Several days (1)	Not at all (0)	Several days (1)	More than half of the days (2)	Several days (1)	Several days (1)	Not at all (0)	Several days (1)	Nearly every day (3)	After 2.00 AM	16-30 minutes	7.01 AM to 9.00 AM	4 to 6 hours	5 to 7 hours	Once or twice a week (2)	Once or twice a week (2)	Less then once a week (1)	Less then once a week (1)	Less then once a week (1)	Not during last month (0)	Not during last month (0)	Once or twice a week (2)
Agree	Nurse	20-30	Female	18.5–25.0	unmarried	Graduate or above	HospitalHospital/clinic	Low	Rural Area	With family	Non-smoker	Muslim	Sometimes (3)	Sometimes (3)	Sometimes (3)	Sometimes (3)	Sometimes (3)	Sometimes (3)	Rarely (2)	Sometimes (3)	More than half of the days (2)	More than half of the days (2)	Several days (1)	Not at all (0)	Several days (1)	Not at all (0)	Not at all (0)	Not at all (0)	Not at all (0)	More than half of the days (2)	Several days (1)	Nearly every day (3)	Several days (1)	Not at all (0)	Several days (1)	Nearly every day (3)	After 2.00 AM	Within 15 minutes	7.01 AM to 9.00 AM	7 to 8 hours	5 to 7 hours	Not during last month (0)	Not during last month (0)	Not during last month (0)	Not during last month (0)	Not during last month (0)	Not during last month (0)	Not during last month (0)	Not during last month (0)
Agree	Nurse	31-40	Female	18.5–25.0	Married	Higher secondary level	Private chamber	Low	Urban Area	without family	Non-smoker	Muslim	Sometimes (3)	Rarely (2)	Never (1)	Sometimes (3)	Never (1)	Never (1)	Sometimes (3)	Often (4)	Not at all (0)	Several days (1)	Several days (1)	Several days (1)	Several days (1)	Nearly every day (3)	Several days (1)	Several days (1)	Several days (1)	Nearly every day (3)	Several days (1)	Several days (1)	Nearly every day (3)	Nearly every day (3)	More than half of the days (2)	Not at all (0)	12.01 AM to 2.00 AM	16-30 minutes	7.01 AM to 9.00 AM	4 to 6 hours	5 to 7 hours	Not during last month (0)	Not during last month (0)	Not during last month (0)	Not during last month (0)	Not during last month (0)	Not during last month (0)	Not during last month (0)	Three or more in week (3)
Agree	Medical Technologist	31-40	male	18.5–25.0	Married	Graduate or above	Private chamber	Low	Urban Area	without family	Non-smoker	Hindu	Often (4)	Sometimes (3)	Sometimes (3)	Often (4)	Sometimes (3)	Often (4)	Rarely (2)	Sometimes (3)	Several days (1)	Several days (1)	Several days (1)	More than half of the days (2)	Not at all (0)	More than half of the days (2)	More than half of the days (2)	Several days (1)	Not at all (0)	Several days (1)	Several days (1)	Several days (1)	Several days (1)	Not at all (0)	Several days (1)	Nearly every day (3)	After 2.00 AM	16-30 minutes	7.01 AM to 9.00 AM	4 to 6 hours	5 to 7 hours	Once or twice a week (2)	Once or twice a week (2)	Less then once a week (1)	Less then once a week (1)	Less then once a week (1)	Not during last month (0)	Not during last month (0)	Once or twice a week (2)
Agree	Nurse	31-40	Female	Above 25.0	Married	Graduate or above	Private chamber	Low	Urban Area	without family	Non-smoker	Muslim	Never (1)	Rarely (2)	Never (1)	Sometimes (3)	Sometimes (3)	Often (4)	Rarely (2)	Sometimes (3)	Several days (1)	Several days (1)	Several days (1)	Several days (1)	Several days (1)	Several days (1)	Several days (1)	Not at all (0)	Several days (1)	Nearly every day (3)	More than half of the days (2)	Several days (1)	Not at all (0)	Several days (1)	Several days (1)	Nearly every day (3)	10.01 PM to 12.00 AM	31-60 minutes	7.01 AM to 9.00 AM	4 to 6 hours	5 to 7 hours	Once or twice a week (2)	Less then once a week (1)	Less then once a week (1)	Less then once a week (1)	Not during last month (0)	Less then once a week (1)	Not during last month (0)	Less then once a week (1)
Agree	Nurse	41-50	Female	Above 25.0	Married	Higher secondary level	HospitalHospital/clinic	Low	Urban Area	With family	Non-smoker	Muslim	Sometimes (3)	Sometimes (3)	Rarely (2)	Rarely (2)	Sometimes (3)	Sometimes (3)	Rarely (2)	Sometimes (3)	Not at all (0)	Several days (1)	Several days (1)	More than half of the days (2)	Not at all (0)	Several days (1)	Not at all (0)	Several days (1)	Several days (1)	Several days (1)	Not at all (0)	Several days (1)	Several days (1)	More than half of the days (2)	Not at all (0)	Not at all (0)	10.01 PM to 12.00 AM	16-30 minutes	5.00 AM to 7.00 AM	4 to 6 hours	5 to 7 hours	Less then once a week (1)	Less then once a week (1)	Less then once a week (1)	Once or twice a week (2)	Once or twice a week (2)	Less then once a week (1)	Less then once a week (1)	Not during last month (0)
Agree	Nurse	51-60	Female	18.5–25.0	Married	Graduate or above	Private chamber	Medium	Rural Area	With family	Non-smoker	Hindu	Sometimes (3)	Never (1)	Often (4)	Sometimes (3)	Often (4)	Often (4)	Rarely (2)	Rarely (2)	Not at all (0)	Nearly every day (3)	Not at all (0)	Nearly every day (3)	Nearly every day (3)	Not at all (0)	Not at all (0)	Not at all (0)	Several days (1)	Nearly every day (3)	Several days (1)	Nearly every day (3)	Nearly every day (3)	Nearly every day (3)	Several days (1)	Several days (1)	12.01 AM to 2.00 AM	Within 15 minutes	5.00 AM to 7.00 AM	Less than 4 hours	8 to 10 hours	Three or more in week (3)	Once or twice a week (2)	Once or twice a week (2)	Once or twice a week (2)	Less then once a week (1)	Less then once a week (1)	Less then once a week (1)	Once or twice a week (2)
Agree	Medical Technologist	31-40	Male	18.5–25.0	Married	Higher secondary level	HospitalHospital/clinic	Low	Urban Area	With family	Smoker	Muslim	Sometimes (3)	Sometimes (3)	Never (1)	Sometimes (3)	Never (1)	Rarely (2)	Sometimes (3)	Rarely (2)	Several days (1)	Not at all (0)	Not at all (0)	Several days (1)	Several days (1)	Several days (1)	Not at all (0)	Several days (1)	Not at all (0)	Not at all (0)	Several days (1)	Not at all (0)	Not at all (0)	Several days (1)	Several days (1)	Several days (1)	12.01 AM to 2.00 AM	Within 15 minutes	5.00 AM to 7.00 AM	4 to 6 hours	5 to 7 hours	Less then once a week (1)	Less then once a week (1)	Once or twice a week (2)	Not during last month (0)	Less then once a week (1)	Less then once a week (1)	Once or twice a week (2)	Once or twice a week (2)
Agree	Physician	20-30	Male	18.5–25.0	Unmarried	Graduate or above	HospitalHospital/clinic	Low	Rural Area	Without family	Smoker	Hindu	Often (4)	Sometimes (3)	Often (4)	Sometimes (3)	Often (4)	Often (4)	Often (4)	Rarely (2)	More than half of the days (2)	Nearly every day (3)	Several days (1)	More than half of the days (2)	Several days (1)	Several days (1)	More than half of the days (2)	Several days (1)	Several days (1)	Nearly every day (3)	Nearly every day (3)	More than half of the days (2)	More than half of the days (2)	More than half of the days (2)	Nearly every day (3)	Nearly every day (3)	12.01 AM to 2.00 AM	16-30 minutes	7.01 AM to 9.00 AM	4 to 6 hours	5 to 7 hours	Less then once a week (1)	Less then once a week (1)	Not during last month (0)	Not during last month (0)	Once or twice a week (2)	Once or twice a week (2)	Not during last month (0)	Not during last month (0)
Agree	Physician	51-60	Female	Above 25.0	Married	Graduate or above	Private chamber	High	Urban Area	With family	Non-smoker	Muslim	Sometimes (3)	Never (1)	Never (1)	Often (4)	Sometimes (3)	Rarely (2)	Rarely (2)	Rarely (2)	Not at all (0)	More than half of the days (2)	More than half of the days (2)	Several days (1)	More than half of the days (2)	Several days (1)	Several days (1)	Several days (1)	Nearly every day (3)	Several days (1)	More than half of the days (2)	Several days (1)	Not at all (0)	Not at all (0)	More than half of the days (2)	More than half of the days (2)	12.01 AM to 2.00 AM	Within 15 minutes	5.00 AM to 7.00 AM	4 to 6 hours	5 to 7 hours	Less then once a week (1)	Less then once a week (1)	Less then once a week (1)	Less then once a week (1)	Less then once a week (1)	Not during last month (0)	Not during last month (0)	Once or twice a week (2)
Agree	Physician	51-60	Male	Above 25.0	Married	Graduate or above	Private chamber	High	Urban Area	With family	Smoker	Muslim	Rarely (2)	Rarely (2)	Sometimes (3)	Sometimes (3)	Never (1)	Never (1)	Never (1)	Never (1)	Not at all (0)	Not at all (0)	Several days (1)	Several days (1)	Several days (1)	Several days (1)	Several days (1)	Several days (1)	Several days (1)	Several days (1)	Several days (1)	Several days (1)	Several days (1)	Several days (1)	Not at all (0)	Not at all (0)	12.01 AM to 2.00 AM	Within 15 minutes	5.00 AM to 7.00 AM	4 to 6 hours	5 to 7 hours	Not during last month (0)	Not during last month (0)	Not during last month (0)	Less then once a week (1)	Less then once a week (1)	Not during last month (0)	Less then once a week (1)	Not during last month (0)
Agree	Physician	20-30	Female	18.5–25.0	Married	Graduate or above	HospitalHospital/clinic	Medium	Urban Area	With family	Non-smoker	Muslim	Often (4)	Sometimes (3)	Sometimes (3)	Often (4)	Sometimes (3)	Often (4)	Sometimes (3)	Rarely (2)	Nearly every day (3)	More than half of the days (2)	More than half of the days (2)	More than half of the days (2)	More than half of the days (2)	Several days (1)	More than half of the days (2)	More than half of the days (2)	More than half of the days (2)	Nearly every day (3)	Nearly every day (3)	Nearly every day (3)	Nearly every day (3)	More than half of the days (2)	More than half of the days (2)	More than half of the days (2)	12.01 AM to 2.00 AM	16-30 minutes	7.01 AM to 9.00 AM	4 to 6 hours	5 to 7 hours	Less then once a week (1)	Once or twice a week (2)	Once or twice a week (2)	Once or twice a week (2)	Once or twice a week (2)	Once or twice a week (2)	Three or more in week (3)	Less then once a week (1)
Agree	Physician	41-50	Male	Above 25.0	Married	Graduate or above	HospitalHospital/clinic	High	Urban Area	With family	Smoker	Others	Never (1)	Never (1)	Never (1)	Never (1)	Never (1)	Never (1)	Never (1)	Rarely (2)	Not at all (0)	Not at all (0)	Not at all (0)	Several days (1)	Several days (1)	Not at all (0)	Not at all (0)	Not at all (0)	Not at all (0)	Not at all (0)	Not at all (0)	Not at all (0)	Not at all (0)	Not at all (0)	Not at all (0)	Not at all (0)	12.01 AM to 2.00 AM	16-30 minutes	7.01 AM to 9.00 AM	4 to 6 hours	5 to 7 hours	Not during last month (0)	Not during last month (0)	Not during last month (0)	Not during last month (0)	Not during last month (0)	Not during last month (0)	Less then once a week (1)	Less then once a week (1)
Agree	Physician	41-50	Male	Above 25.0	Married	Graduate or above	HospitalHospital/clinic	High	Urban Area	With family	Smoker	Hindu	Never (1)	Never (1)	Never (1)	Never (1)	Never (1)	Never (1)	Never (1)	Rarely (2)	Not at all (0)	Not at all (0)	Not at all (0)	Several days (1)	Several days (1)	Not at all (0)	Not at all (0)	Not at all (0)	Not at all (0)	Not at all (0)	Not at all (0)	Not at all (0)	Not at all (0)	Not at all (0)	Not at all (0)	Not at all (0)	12.01 AM to 2.00 AM	16-30 minutes	7.01 AM to 9.00 AM	4 to 6 hours	5 to 7 hours	Once or twice a week (2)	Not during last month (0)	Not during last month (0)	Not during last month (0)	Not during last month (0)	Not during last month (0)	Less then once a week (1)	Less then once a week (1)
Agree	Nurse	41-50	Female	Above 25.0	Married	Higher secondary level	HospitalHospital/clinic	Low	Urban Area	With family	Non-smoker	Muslim	Sometimes (3)	Sometimes (3)	Rarely (2)	Rarely (2)	Sometimes (3)	Sometimes (3)	Rarely (2)	Sometimes (3)	Not at all (0)	Several days (1)	Several days (1)	More than half of the days (2)	Not at all (0)	Several days (1)	Not at all (0)	Several days (1)	Several days (1)	Several days (1)	Not at all (0)	Several days (1)	Several days (1)	More than half of the days (2)	Not at all (0)	Not at all (0)	12.01 AM to 2.00 AM	16-30 minutes	Before 5.00 AM	4 to 6 hours	5 to 7 hours	Less then once a week (1)	Less then once a week (1)	Less then once a week (1)	Once or twice a week (2)	Once or twice a week (2)	Less then once a week (1)	Less then once a week (1)	Not during last month (0)
Agree	Medical Technologist	51-60	Male	Above 25.0	Married	Higher secondary level	HospitalHospital/clinic	Low	Urban Area	With family	Smoker	Muslim	Often (4)	Sometimes (3)	Never (1)	Sometimes (3)	Never (1)	Rarely (2)	Sometimes (3)	Rarely (2)	Several days (1)	Not at all (0)	Not at all (0)	Several days (1)	Several days (1)	Several days (1)	Not at all (0)	Several days (1)	Not at all (0)	Not at all (0)	Several days (1)	Not at all (0)	Not at all (0)	Several days (1)	Several days (1)	Several days (1)	12.01 AM to 2.00 AM	Within 15 minutes	5.00 AM to 7.00 AM	4 to 6 hours	5 to 7 hours	Less then once a week (1)	Less then once a week (1)	Once or twice a week (2)	Not during last month (0)	Less then once a week (1)	Less then once a week (1)	Once or twice a week (2)	Once or twice a week (2)
Agree	Nurse	20-30	Female	Above 25.0	Unmarried	Graduate or above	HospitalHospital/clinic	Low	Urban Area	With family	Smoker	Muslim	Often (4)	Often (4)	Often (4)	Often (4)	Often (4)	Often (4)	Rarely (2)	Never (1)	Not at all (0)	Nearly every day (3)	Nearly every day (3)	Nearly every day (3)	Several days (1)	Nearly every day (3)	More than half of the days (2)	Several days (1)	Nearly every day (3)	Nearly every day (3)	Nearly every day (3)	Nearly every day (3)	Nearly every day (3)	More than half of the days (2)	Nearly every day (3)	More than half of the days (2)	After 2.00 AM	16-30 minutes	7.01 AM to 9.00 AM	4 to 6 hours	5 to 7 hours	Three or more in week (3)	Three or more in week (3)	Three or more in week (3)	Less then once a week (1)	Not during last month (0)	Once or twice a week (2)	Three or more in week (3)	Three or more in week (3)
Agree	Nurse	41-50	Female	18.5–25.0	Married	Higher secondary level	HospitalHospital/clinic	Low	Urban Area	With family	Non-smoker	Muslim	Sometimes (3)	Sometimes (3)	Rarely (2)	Never (1)	Rarely (2)	Sometimes (3)	Sometimes (3)	Rarely (2)	Several days (1)	Several days (1)	More than half of the days (2)	Not at all (0)	Not at all (0)	Several days (1)	Several days (1)	More than half of the days (2)	Not at all (0)	Several days (1)	Several days (1)	Not at all (0)	Several days (1)	Several days (1)	Several days (1)	Several days (1)	10.01 PM to 12.00 AM	Within 15 minutes	5.00 AM to 7.00 AM	4 to 6 hours	5 to 7 hours	Less then once a week (1)	Less then once a week (1)	Not during last month (0)	Not during last month (0)	Less then once a week (1)	Once or twice a week (2)	Once or twice a week (2)	Once or twice a week (2)
Agree	Physician	41-50	Male	18.5–25.0	Married	Graduate or above	Private chamber	Low	Urban Area	With family	Non-smoker	Muslim	Sometimes (3)	Sometimes (3)	Sometimes (3)	Rarely (2)	Rarely (2)	Rarely (2)	Sometimes (3)	Sometimes (3)	Not at all (0)	Several days (1)	Not at all (0)	Not at all (0)	Several days (1)	Several days (1)	Several days (1)	Not at all (0)	Not at all (0)	Several days (1)	Several days (1)	Not at all (0)	Several days (1)	Several days (1)	Not at all (0)	Several days (1)	12.01 AM to 2.00 AM	Within 15 minutes	5.00 AM to 7.00 AM	4 to 6 hours	5 to 7 hours	Less then once a week (1)	Less then once a week (1)	Once or twice a week (2)	Once or twice a week (2)	Less then once a week (1)	Less then once a week (1)	Once or twice a week (2)	Less then once a week (1)
Agree	Medical Technologist	20-30	Male	18.5–25.0	Unmarried	Graduate or above	HospitalHospital/clinic	Low	Urban Area	Without family	Non-smoker	Muslim	Often (4)	Often (4)	Often (4)	Often (4)	Often (4)	Often (4)	Sometimes (3)	Rarely (2)	Nearly every day (3)	More than half of the days (2)	More than half of the days (2)	Nearly every day (3)	More than half of the days (2)	Several days (1)	More than half of the days (2)	More than half of the days (2)	Not at all (0)	More than half of the days (2)	More than half of the days (2)	Nearly every day (3)	More than half of the days (2)	Nearly every day (3)	Nearly every day (3)	Nearly every day (3)	12.01 AM to 2.00 AM	16-30 minutes	7.01 AM to 9.00 AM	4 to 6 hours	5 to 7 hours	Once or twice a week (2)	Once or twice a week (2)	Three or more in week (3)	Less then once a week (1)	Once or twice a week (2)	Not during last month (0)	Three or more in week (3)	Less then once a week (1)
Agree	Physician	31-40	Male	Above 25.0	Married	Graduate or above	HospitalHospital/clinic	Low	Urban Area	With family	Non-smoker	Muslim	Sometimes (3)	Sometimes (3)	Rarely (2)	Sometimes (3)	Rarely (2)	Sometimes (3)	Often (4)	Rarely (2)	Several days (1)	Several days (1)	Not at all (0)	Several days (1)	Several days (1)	Not at all (0)	Not at all (0)	Not at all (0)	Several days (1)	Several days (1)	Several days (1)	Several days (1)	Not at all (0)	Not at all (0)	Not at all (0)	Several days (1)	10.01 PM to 12.00 AM	16-30 minutes	5.00 AM to 7.00 AM	4 to 6 hours	8 to 10 hours	Less then once a week (1)	Less then once a week (1)	Less then once a week (1)	Once or twice a week (2)	Less then once a week (1)	Once or twice a week (2)	Once or twice a week (2)	Less then once a week (1)
Agree	Nurse	41-50	Female	Above 25.0	Married	Graduate or above	HospitalHospital/clinic	Low	Rural Area	With family	Non-smoker	Hindu	Sometimes (3)	Often (4)	Sometimes (3)	Often (4)	Sometimes (3)	Sometimes (3)	Rarely (2)	Sometimes (3)	More than half of the days (2)	Not at all (0)	Several days (1)	Not at all (0)	Several days (1)	Not at all (0)	Not at all (0)	Not at all (0)	Not at all (0)	More than half of the days (2)	Several days (1)	Nearly every day (3)	Several days (1)	Not at all (0)	Several days (1)	Nearly every day (3)	12.01 AM to 2.00 AM	80-90	After 9.00 AM	7 to 8 hours	5 to 7 hours	Not during last month (0)	Not during last month (0)	Not during last month (0)	Not during last month (0)	Not during last month (0)	Not during last month (0)	Not during last month (0)	Not during last month (0)
Agree	Nurse	20-30	Female	Above 25.0	Married	Graduate or above	HospitalHospital/clinic	Low	Rural Area	without family	Non-smoker	Hindu	Often (4)	Sometimes (3)	Often (4)	Sometimes (3)	Never (1)	Never (1)	Sometimes (3)	Often (4)	Not at all (0)	Several days (1)	Not at all (0)	Several days (1)	Several days (1)	Nearly every day (3)	Several days (1)	Several days (1)	Several days (1)	Nearly every day (3)	Several days (1)	Several days (1)	Nearly every day (3)	Nearly every day (3)	More than half of the days (2)	Not at all (0)	12.01 AM to 2.00 AM	16-30 minutes	7.01 AM to 9.00 AM	4 to 6 hours	5 to 7 hours	Not during last month (0)	Not during last month (0)	Not during last month (0)	Once or twice a week (2)	Not during last month (0)	Less then once a week (1)	Not during last month (0)	Three or more in week (3)
Agree	Medical Technologist	31-40	male	Above 25.0	Married	Higher secondary level	HospitalHospital/clinic	Low	Rural Area	With family	Non-smoker	Hindu	Sometimes (3)	Often (4)	Rarely (2)	Sometimes (3)	Sometimes (3)	Often (4)	Rarely (2)	Sometimes (3)	Several days (1)	Several days (1)	Several days (1)	Several days (1)	Several days (1)	More than half of the days (2)	More than half of the days (2)	Several days (1)	Not at all (0)	Several days (1)	More than half of the days (2)	Several days (1)	Several days (1)	Not at all (0)	Several days (1)	Nearly every day (3)	After 2.00 AM	16-30 minutes	7.01 AM to 9.00 AM	4 to 6 hours	5 to 7 hours	Once or twice a week (2)	Once or twice a week (2)	Less then once a week (1)	Less then once a week (1)	Less then once a week (1)	Not during last month (0)	Not during last month (0)	Once or twice a week (2)
Agree	Physician	41-50	Female	18.5–25.0	married	Graduate or above	HospitalHospital/clinic	Medium	Rural Area	With family	Non-smoker	Muslim	Sometimes (3)	Sometimes (3)	Sometimes (3)	Sometimes (3)	Sometimes (3)	Sometimes (3)	Rarely (2)	Sometimes (3)	More than half of the days (2)	More than half of the days (2)	Several days (1)	Not at all (0)	Several days (1)	Not at all (0)	Not at all (0)	Not at all (0)	Not at all (0)	More than half of the days (2)	Several days (1)	Nearly every day (3)	Several days (1)	Not at all (0)	Several days (1)	Nearly every day (3)	After 2.00 AM	Within 15 minutes	After 9.00 AM	7 to 8 hours	5 to 7 hours	Not during last month (0)	Not during last month (0)	Not during last month (0)	Not during last month (0)	Not during last month (0)	Not during last month (0)	Less then once a week (1)	Not during last month (0)
Agree	Physician	31-40	Female	18.5–25.0	Married	Graduate or above	Private chamber	Medium	Urban Area	without family	Non-smoker	Hindu	Often (4)	Sometimes (3)	Sometimes (3)	Often (4)	Sometimes (3)	Often (4)	Rarely (2)	Sometimes (3)	Several days (1)	Several days (1)	Several days (1)	More than half of the days (2)	Not at all (0)	More than half of the days (2)	More than half of the days (2)	Several days (1)	Not at all (0)	Several days (1)	Several days (1)	Several days (1)	Several days (1)	Not at all (0)	Several days (1)	Nearly every day (3)	After 2.00 AM	16-30 minutes	7.01 AM to 9.00 AM	4 to 6 hours	5 to 7 hours	Once or twice a week (2)	Once or twice a week (2)	Less then once a week (1)	Less then once a week (1)	Less then once a week (1)	Not during last month (0)	Less then once a week (1)	Once or twice a week (2)
Agree	Nurse	51-60	Female	Above 25.0	Married	Graduate or above	HospitalHospital/clinic	Medium	Urban Area	With family	Non-smoker	Muslim	Often (4)	Never (1)	Sometimes (3)	Sometimes (3)	Sometimes (3)	Often (4)	Often (4)	Rarely (2)	Several days (1)	Nearly every day (3)	Nearly every day (3)	Nearly every day (3)	Several days (1)	Not at all (0)	Several days (1)	Several days (1)	Several days (1)	Nearly every day (3)	Nearly every day (3)	Several days (1)	Several days (1)	Several days (1)	More than half of the days (2)	Nearly every day (3)	10.01 PM to 12.00 AM	Within 15 minutes	5.00 AM to 7.00 AM	7 to 8 hours	5 to 7 hours	Less then once a week (1)	Once or twice a week (2)	Not during last month (0)	Not during last month (0)	Less then once a week (1)	Not during last month (0)	Once or twice a week (2)	Not during last month (0)
Agree	Physician	51-60	Female	Above 25.0	Married	Graduate or above	Others	Medium	Urban Area	without family	Non-smoker	Muslim	Never (1)	Rarely (2)	Never (1)	Sometimes (3)	Sometimes (3)	Often (4)	Rarely (2)	Sometimes (3)	Several days (1)	Several days (1)	Several days (1)	Several days (1)	Several days (1)	Several days (1)	Several days (1)	Not at all (0)	Several days (1)	Nearly every day (3)	More than half of the days (2)	Several days (1)	Not at all (0)	Several days (1)	Several days (1)	Nearly every day (3)	10.01 PM to 12.00 AM	31-60 minutes	7.01 AM to 9.00 AM	4 to 6 hours	5 to 7 hours	Once or twice a week (2)	Less then once a week (1)	Less then once a week (1)	Less then once a week (1)	Not during last month (0)	Less then once a week (1)	Not during last month (0)	Less then once a week (1)
Agree	Nurse	31-40	Female	18.5–25.0	Married	Higher secondary level	Private chamber	Low	Urban Area	With family	Non-smoker	Muslim	Often (4)	Sometimes (3)	Never (1)	Sometimes (3)	Sometimes (3)	Sometimes (3)	Sometimes (3)	Rarely (2)	Several days (1)	Not at all (0)	Several days (1)	Not at all (0)	Not at all (0)	Not at all (0)	Not at all (0)	Not at all (0)	Not at all (0)	Not at all (0)	Not at all (0)	Several days (1)	Not at all (0)	Not at all (0)	Several days (1)	Several days (1)	Before 10.00 PM	Within 15 minutes	7.01 AM to 9.00 AM	7 to 8 hours	8 to 10 hours	Not during last month (0)	Once or twice a week (2)	Once or twice a week (2)	Not during last month (0)	Not during last month (0)	Not during last month (0)	Once or twice a week (2)	Once or twice a week (2)
Agree	Nurse	41-50	Female	Above 25.0	Married	Higher secondary level	HospitalHospital/clinic	Low	Urban Area	With family	Non-smoker	Muslim	Sometimes (3)	Sometimes (3)	Rarely (2)	Rarely (2)	Sometimes (3)	Sometimes (3)	Rarely (2)	Sometimes (3)	Not at all (0)	Several days (1)	Several days (1)	More than half of the days (2)	Not at all (0)	Several days (1)	Not at all (0)	Several days (1)	Several days (1)	Several days (1)	Not at all (0)	Several days (1)	Several days (1)	More than half of the days (2)	Not at all (0)	Not at all (0)	10.01 PM to 12.00 AM	16-30 minutes	5.00 AM to 7.00 AM	4 to 6 hours	5 to 7 hours	Less then once a week (1)	Less then once a week (1)	Less then once a week (1)	Once or twice a week (2)	Once or twice a week (2)	Less then once a week (1)	Less then once a week (1)	Not during last month (0)
Agree	Nurse	41-50	Female	18.5–25.0	Married	Graduate or above	HospitalHospital/clinic	Medium	Rural Area	Without family	Non-smoker	Muslim	Sometimes (3)	Sometimes (3)	Sometimes (3)	Often (4)	Often (4)	Often (4)	Never (1)	Never (1)	More than half of the days (2)	Nearly every day (3)	Nearly every day (3)	Several days (1)	Several days (1)	Nearly every day (3)	Several days (1)	More than half of the days (2)	Not at all (0)	Nearly every day (3)	Several days (1)	Several days (1)	Several days (1)	Several days (1)	Nearly every day (3)	Several days (1)	10.01 PM to 12.00 AM	Within 15 minutes	5.00 AM to 7.00 AM	4 to 6 hours	5 to 7 hours	Once or twice a week (2)	Once or twice a week (2)	Three or more in week (3)	Three or more in week (3)	Not during last month (0)	Not during last month (0)	Not during last month (0)	Less then once a week (1)
Agree	Nurse	31-40	Male	18.5–25.0	Married	Higher secondary level	HospitalHospital/clinic	Low	Urban Area	With family	Smoker	Muslim	Sometimes (3)	Sometimes (3)	Never (1)	Sometimes (3)	Never (1)	Rarely (2)	Sometimes (3)	Rarely (2)	Several days (1)	Not at all (0)	Not at all (0)	Several days (1)	Several days (1)	Several days (1)	Not at all (0)	Several days (1)	Not at all (0)	Not at all (0)	Several days (1)	Not at all (0)	Not at all (0)	Several days (1)	Several days (1)	Several days (1)	12.01 AM to 2.00 AM	Within 15 minutes	5.00 AM to 7.00 AM	4 to 6 hours	5 to 7 hours	Less then once a week (1)	Less then once a week (1)	Once or twice a week (2)	Not during last month (0)	Less then once a week (1)	Less then once a week (1)	Once or twice a week (2)	Once or twice a week (2)
Agree	Nurse	31-40	Female	18.5–25.0	Married	Graduate or above	HospitalHospital/clinic	Low	Urban Area	With family	Non-smoker	Hindu	Often (4)	Sometimes (3)	Sometimes (3)	Sometimes (3)	Sometimes (3)	Rarely (2)	Rarely (2)	Sometimes (3)	Nearly every day (3)	Several days (1)	Several days (1)	Several days (1)	Several days (1)	Not at all (0)	Several days (1)	Several days (1)	Not at all (0)	Several days (1)	Not at all (0)	Several days (1)	Several days (1)	Several days (1)	Several days (1)	Several days (1)	12.01 AM to 2.00 AM	16-30 minutes	5.00 AM to 7.00 AM	4 to 6 hours	8 to 10 hours	Less then once a week (1)	Less then once a week (1)	Three or more in week (3)	Not during last month (0)	Not during last month (0)	Not during last month (0)	Three or more in week (3)	Less then once a week (1)
Agree	Nurse	20-30	Female	Above 25.0	Unmarried	Graduate or above	HospitalHospital/clinic	Low	Urban Area	With family	Smoker	Muslim	Often (4)	Often (4)	Often (4)	Often (4)	Often (4)	Often (4)	Rarely (2)	Never (1)	Not at all (0)	Nearly every day (3)	Nearly every day (3)	Nearly every day (3)	Several days (1)	Nearly every day (3)	More than half of the days (2)	Several days (1)	Nearly every day (3)	Nearly every day (3)	Nearly every day (3)	Nearly every day (3)	Nearly every day (3)	More than half of the days (2)	Nearly every day (3)	More than half of the days (2)	12.01 AM to 2.00 AM	More than 60 minutes	After 9.00 AM	4 to 6 hours	8 to 10 hours	Three or more in week (3)	Three or more in week (3)	Three or more in week (3)	Less then once a week (1)	Not during last month (0)	Once or twice a week (2)	Three or more in week (3)	Three or more in week (3)
Agree	Nurse	51-60	Female	18.5–25.0	Married	Higher secondary level	HospitalHospital/clinic	Low	Urban Area	Without family	Non-smoker	Muslim	Sometimes (3)	Often (4)	Rarely (2)	Never (1)	Rarely (2)	Sometimes (3)	Sometimes (3)	Rarely (2)	Several days (1)	Several days (1)	More than half of the days (2)	Not at all (0)	Not at all (0)	Several days (1)	Several days (1)	More than half of the days (2)	Not at all (0)	Several days (1)	Several days (1)	Not at all (0)	Several days (1)	Several days (1)	Several days (1)	Several days (1)	10.01 PM to 12.00 AM	Within 15 minutes	5.00 AM to 7.00 AM	4 to 6 hours	5 to 7 hours	Less then once a week (1)	Less then once a week (1)	Not during last month (0)	Not during last month (0)	Less then once a week (1)	Once or twice a week (2)	Once or twice a week (2)	Once or twice a week (2)
Agree	Physician	41-50	Male	18.5–25.0	Married	Graduate or above	Private chamber	Medium	Urban Area	Without family	Non-smoker	Muslim	Sometimes (3)	Sometimes (3)	Sometimes (3)	Rarely (2)	Rarely (2)	Rarely (2)	Sometimes (3)	Sometimes (3)	Not at all (0)	Several days (1)	Not at all (0)	Not at all (0)	Several days (1)	Several days (1)	More than half of the days (2)	Not at all (0)	Not at all (0)	Several days (1)	Several days (1)	Not at all (0)	Several days (1)	Several days (1)	Not at all (0)	Several days (1)	12.01 AM to 2.00 AM	Within 15 minutes	5.00 AM to 7.00 AM	4 to 6 hours	5 to 7 hours	Less then once a week (1)	Less then once a week (1)	Once or twice a week (2)	Once or twice a week (2)	Less then once a week (1)	Less then once a week (1)	Once or twice a week (2)	Less then once a week (1)
Agree	Nurse	31-40	Female	Above 25.0	Married	Higher secondary level	HospitalHospital/clinic	Low	Urban Area	With family	Non-smoker	Muslim	Never (1)	Sometimes (3)	Sometimes (3)	Sometimes (3)	Sometimes (3)	Rarely (2)	Often (4)	Rarely (2)	Nearly every day (3)	Nearly every day (3)	Several days (1)	Nearly every day (3)	Nearly every day (3)	Nearly every day (3)	Nearly every day (3)	Several days (1)	Nearly every day (3)	Nearly every day (3)	Nearly every day (3)	Nearly every day (3)	Nearly every day (3)	Several days (1)	Nearly every day (3)	Nearly every day (3)	12.01 AM to 2.00 AM	16-30 minutes	5.00 AM to 7.00 AM	4 to 6 hours	8 to 10 hours	Once or twice a week (2)	Three or more in week (3)	Three or more in week (3)	Three or more in week (3)	Less then once a week (1)	Less then once a week (1)	Three or more in week (3)	Once or twice a week (2)
Agree	Nurse	20-30	Male	18.5–25.0	Unmarried	Graduate or above	HospitalHospital/clinic	Low	Urban Area	Without family	Non-smoker	Muslim	Often (4)	Often (4)	Often (4)	Often (4)	Often (4)	Often (4)	Sometimes (3)	Rarely (2)	Nearly every day (3)	More than half of the days (2)	More than half of the days (2)	Nearly every day (3)	More than half of the days (2)	Several days (1)	More than half of the days (2)	More than half of the days (2)	Not at all (0)	More than half of the days (2)	More than half of the days (2)	Nearly every day (3)	More than half of the days (2)	Nearly every day (3)	Nearly every day (3)	Nearly every day (3)	12.01 AM to 2.00 AM	16-30 minutes	7.01 AM to 9.00 AM	4 to 6 hours	5 to 7 hours	Once or twice a week (2)	Once or twice a week (2)	Three or more in week (3)	Less then once a week (1)	Once or twice a week (2)	Not during last month (0)	Three or more in week (3)	Less then once a week (1)
Agree	Nurse	31-40	Male	Above 25.0	Married	Graduate or above	HospitalHospital/clinic	Low	Urban Area	With family	Non-smoker	Muslim	Sometimes (3)	Sometimes (3)	Rarely (2)	Sometimes (3)	Rarely (2)	Sometimes (3)	Often (4)	Rarely (2)	Several days (1)	Several days (1)	Not at all (0)	Several days (1)	Several days (1)	Not at all (0)	Not at all (0)	Not at all (0)	Several days (1)	Several days (1)	Several days (1)	Several days (1)	Not at all (0)	Not at all (0)	Not at all (0)	Several days (1)	10.01 PM to 12.00 AM	16-30 minutes	5.00 AM to 7.00 AM	4 to 6 hours	8 to 10 hours	Less then once a week (1)	Less then once a week (1)	Less then once a week (1)	Once or twice a week (2)	Less then once a week (1)	Once or twice a week (2)	Once or twice a week (2)	Less then once a week (1)
Agree	Physician	31-40	Female	18.5–25.0	Married	Graduate or above	Private chamber	Low	Urban Area	Without family	Non-smoker	Muslim	Often (4)	Often (4)	Often (4)	Often (4)	Often (4)	Often (4)	Often (4)	Rarely (2)	Nearly every day (3)	Nearly every day (3)	Nearly every day (3)	More than half of the days (2)	More than half of the days (2)	Several days (1)	More than half of the days (2)	Nearly every day (3)	More than half of the days (2)	More than half of the days (2)	More than half of the days (2)	Nearly every day (3)	Nearly every day (3)	Nearly every day (3)	Nearly every day (3)	Nearly every day (3)	After 2.00 AM	Within 15 minutes	7.01 AM to 9.00 AM	7 to 8 hours	8 to 10 hours	Once or twice a week (2)	Once or twice a week (2)	Once or twice a week (2)	Less then once a week (1)	Three or more in week (3)	Once or twice a week (2)	Less then once a week (1)	Less then once a week (1)
Agree	Nurse	41-50	Female	18.5–25.0	Married	Higher secondary level	HospitalHospital/clinic	Low	Rural Area	With family	Non-smoker	Hindu	Often (4)	Sometimes (3)	Sometimes (3)	Rarely (2)	Sometimes (3)	Rarely (2)	Rarely (2)	Rarely (2)	Several days (1)	Several days (1)	Not at all (0)	Not at all (0)	Not at all (0)	Several days (1)	Several days (1)	Several days (1)	Not at all (0)	Not at all (0)	Not at all (0)	Several days (1)	Not at all (0)	Several days (1)	Several days (1)	Several days (1)	10.01 PM to 12.00 AM	Within 15 minutes	5.00 AM to 7.00 AM	4 to 6 hours	5 to 7 hours	Less then once a week (1)	Less then once a week (1)	Less then once a week (1)	Once or twice a week (2)	Once or twice a week (2)	Less then once a week (1)	Once or twice a week (2)	Less then once a week (1)
Agree	Physician	31-40	Male	18.5–25.0	married	Graduate or above	HospitalHospital/clinic	Low	Urban Area	With family	Smoker	Muslim	Sometimes (3)	Sometimes (3)	Rarely (2)	Rarely (2)	Rarely (2)	Rarely (2)	Sometimes (3)	Sometimes (3)	Not at all (0)	Not at all (0)	Several days (1)	Several days (1)	Not at all (0)	Not at all (0)	Several days (1)	Not at all (0)	Not at all (0)	Not at all (0)	Several days (1)	Several days (1)	Not at all (0)	Not at all (0)	Several days (1)	Several days (1)	12.01 AM to 2.00 AM	Within 15 minutes	5.00 AM to 7.00 AM	4 to 6 hours	5 to 7 hours	Once or twice a week (2)	Less then once a week (1)	Once or twice a week (2)	Once or twice a week (2)	Less then once a week (1)	Once or twice a week (2)	Less then once a week (1)	Less then once a week (1)
Agree	Physician	51-60	Male	18.5–25.0	Married	Graduate or above	HospitalHospital/clinic	Medium	Urban Area	With family	Smoker	Muslim	Often (4)	Sometimes (3)	Rarely (2)	Rarely (2)	Rarely (2)	Sometimes (3)	Sometimes (3)	Sometimes (3)	Not at all (0)	Not at all (0)	Several days (1)	Not at all (0)	Several days (1)	Not at all (0)	Not at all (0)	Several days (1)	Several days (1)	Not at all (0)	Several days (1)	Not at all (0)	Not at all (0)	Not at all (0)	Several days (1)	Several days (1)	12.01 AM to 2.00 AM	Within 15 minutes	5.00 AM to 7.00 AM	4 to 6 hours	5 to 7 hours	Less then once a week (1)	Once or twice a week (2)	Not during last month (0)	Once or twice a week (2)	Not during last month (0)	Less then once a week (1)	Less then once a week (1)	Not during last month (0)
Agree	Medical Technologist	20-30	Male	Above 25.0	Married	Graduate or above	HospitalHospital/clinic	Low	Urban Area	With family	Non-smoker	Muslim	Never (1)	Sometimes (3)	Sometimes (3)	Rarely (2)	Sometimes (3)	Rarely (2)	Rarely (2)	Rarely (2)	Several days (1)	Several days (1)	Several days (1)	Not at all (0)	Not at all (0)	Several days (1)	Not at all (0)	Not at all (0)	Not at all (0)	Several days (1)	Several days (1)	Several days (1)	Not at all (0)	Not at all (0)	Not at all (0)	Several days (1)	12.01 AM to 2.00 AM	16-30 minutes	5.00 AM to 7.00 AM	4 to 6 hours	5 to 7 hours	Less then once a week (1)	Less then once a week (1)	Less then once a week (1)	Less then once a week (1)	Less then once a week (1)	Less then once a week (1)	Less then once a week (1)	Once or twice a week (2)
Agree	Physician	20-30	Female	Above 25.0	Married	Graduate or above	HospitalHospital/clinic	Medium	Urban Area	Without family	Non-smoker	Muslim	Often (4)	Never (1)	Often (4)	Rarely (2)	Often (4)	Rarely (2)	Rarely (2)	Often (4)	Not at all (0)	Not at all (0)	Several days (1)	Nearly every day (3)	More than half of the days (2)	Several days (1)	Nearly every day (3)	Nearly every day (3)	Several days (1)	Several days (1)	Several days (1)	Several days (1)	Nearly every day (3)	More than half of the days (2)	More than half of the days (2)	Several days (1)	12.01 AM to 2.00 AM	16-30 minutes	5.00 AM to 7.00 AM	4 to 6 hours	Less than 5 hours	Not during last month (0)	Less then once a week (1)	Less then once a week (1)	Once or twice a week (2)	Not during last month (0)	Not during last month (0)	Less then once a week (1)	Not during last month (0)
Agree	Physician	20-30	Female	18.5–25.0	Married	Graduate or above	HospitalHospital/clinic	Low	Urban Area	With family	Smoker	Muslim	Often (4)	Often (4)	Often (4)	Often (4)	Often (4)	Sometimes (3)	Rarely (2)	Never (1)	More than half of the days (2)	More than half of the days (2)	Nearly every day (3)	Nearly every day (3)	More than half of the days (2)	Several days (1)	Several days (1)	Nearly every day (3)	More than half of the days (2)	More than half of the days (2)	Several days (1)	Not at all (0)	Nearly every day (3)	Not at all (0)	More than half of the days (2)	Not at all (0)	12.01 AM to 2.00 AM	Within 15 minutes	7.01 AM to 9.00 AM	4 to 6 hours	Less than 5 hours	Three or more in week (3)	Once or twice a week (2)	Three or more in week (3)	Less then once a week (1)	Not during last month (0)	Three or more in week (3)	Less then once a week (1)	Once or twice a week (2)
Agree	Physician	41-50	Male	18.5–25.0	Married	Graduate or above	HospitalHospital/clinic	Medium	Urban Area	With family	Non-smoker	Hindu	Often (4)	Often (4)	Sometimes (3)	Sometimes (3)	Often (4)	Sometimes (3)	Sometimes (3)	Sometimes (3)	Not at all (0)	Nearly every day (3)	Not at all (0)	Several days (1)	Nearly every day (3)	Nearly every day (3)	Several days (1)	More than half of the days (2)	Nearly every day (3)	More than half of the days (2)	More than half of the days (2)	Not at all (0)	Nearly every day (3)	Nearly every day (3)	Several days (1)	Not at all (0)	12.01 AM to 2.00 AM	Within 15 minutes	7.01 AM to 9.00 AM	4 to 6 hours	Less than 5 hours	Not during last month (0)	Once or twice a week (2)	Not during last month (0)	Not during last month (0)	Less then once a week (1)	Once or twice a week (2)	Not during last month (0)	Three or more in week (3)
Agree	Physician	51-60	Male	18.5–25.0	Married	Graduate or above	Private chamber	Low	Rural Area	With family	Non-smoker	Muslim	Rarely (2)	Rarely (2)	Sometimes (3)	Sometimes (3)	Sometimes (3)	Rarely (2)	Often (4)	Rarely (2)	Not at all (0)	Nearly every day (3)	More than half of the days (2)	Nearly every day (3)	Several days (1)	Several days (1)	Nearly every day (3)	Several days (1)	More than half of the days (2)	Not at all (0)	Several days (1)	Nearly every day (3)	Nearly every day (3)	More than half of the days (2)	More than half of the days (2)	Nearly every day (3)	12.01 AM to 2.00 AM	Within 15 minutes	5.00 AM to 7.00 AM	4 to 6 hours	Less than 5 hours	Less then once a week (1)	Not during last month (0)	Not during last month (0)	Less then once a week (1)	Once or twice a week (2)	Once or twice a week (2)	Less then once a week (1)	Less then once a week (1)
Agree	Nurse	20-30	Female	18.5–25.0	Unmarried	Higher secondary level	HospitalHospital/clinic	Low	Rural Area	Without family	Non-smoker	Others	Often (4)	Sometimes (3)	Rarely (2)	Often (4)	Often (4)	Rarely (2)	Often (4)	Rarely (2)	Nearly every day (3)	More than half of the days (2)	Several days (1)	Several days (1)	Several days (1)	Not at all (0)	Not at all (0)	Nearly every day (3)	Nearly every day (3)	More than half of the days (2)	Not at all (0)	More than half of the days (2)	Several days (1)	Nearly every day (3)	Not at all (0)	Not at all (0)	10.01 PM to 12.00 AM	Within 15 minutes	7.01 AM to 9.00 AM	4 to 6 hours	Less than 5 hours	Once or twice a week (2)	Three or more in week (3)	Less then once a week (1)	Once or twice a week (2)	Once or twice a week (2)	Not during last month (0)	Once or twice a week (2)	Once or twice a week (2)
Agree	Nurse	41-50	Female	18.5–25.0	Married	Higher secondary level	HospitalHospital/clinic	Low	Urban Area	With family	Non-smoker	Muslim	Sometimes (3)	Never (1)	Rarely (2)	Rarely (2)	Sometimes (3)	Rarely (2)	Rarely (2)	Sometimes (3)	Several days (1)	Several days (1)	Several days (1)	More than half of the days (2)	Several days (1)	Several days (1)	Several days (1)	More than half of the days (2)	Several days (1)	Several days (1)	More than half of the days (2)	More than half of the days (2)	More than half of the days (2)	More than half of the days (2)	More than half of the days (2)	Several days (1)	10.01 PM to 12.00 AM	Within 15 minutes	5.00 AM to 7.00 AM	4 to 6 hours	5 to 7 hours	Less then once a week (1)	Less then once a week (1)	Less then once a week (1)	Once or twice a week (2)	Once or twice a week (2)	Less then once a week (1)	Once or twice a week (2)	Less then once a week (1)
Agree	Nurse	41-50	Female	Above 25.0	Married	Higher secondary level	HospitalHospital/clinic	Low	Urban Area	With family	Non-smoker	Hindu	Rarely (2)	Rarely (2)	Never (1)	Never (1)	Sometimes (3)	Never (1)	Sometimes (3)	Sometimes (3)	Not at all (0)	Several days (1)	Several days (1)	Several days (1)	Several days (1)	Not at all (0)	Not at all (0)	Not at all (0)	Not at all (0)	Not at all (0)	Not at all (0)	Not at all (0)	Not at all (0)	Not at all (0)	More than half of the days (2)	Several days (1)	12.01 AM to 2.00 AM	Within 15 minutes	7.01 AM to 9.00 AM	7 to 8 hours	8 to 10 hours	Not during last month (0)	Not during last month (0)	Not during last month (0)	Not during last month (0)	Less then once a week (1)	Not during last month (0)	Not during last month (0)	Not during last month (0)
Agree	Physician	51-60	Male	18.5–25.0	Married	Graduate or above	HospitalHospital/clinic	Medium	Urban Area	Without family	Non-smoker	Hindu	Rarely (2)	Sometimes (3)	Rarely (2)	Rarely (2)	Sometimes (3)	Sometimes (3)	Rarely (2)	Sometimes (3)	Not at all (0)	Not at all (0)	Not at all (0)	Not at all (0)	Several days (1)	More than half of the days (2)	Not at all (0)	Several days (1)	Several days (1)	Nearly every day (3)	Nearly every day (3)	Not at all (0)	Not at all (0)	Not at all (0)	Nearly every day (3)	Not at all (0)	12.01 AM to 2.00 AM	Within 15 minutes	7.01 AM to 9.00 AM	4 to 6 hours	Less than 5 hours	Less then once a week (1)	Not during last month (0)	Three or more in week (3)	Less then once a week (1)	Not during last month (0)	Once or twice a week (2)	Less then once a week (1)	Once or twice a week (2)
Agree	Physician	51-60	Male	18.5–25.0	Married	Higher secondary level	HospitalHospital/clinic	High	Urban Area	With family	Non-smoker	Hindu	Sometimes (3)	Sometimes (3)	Often (4)	Often (4)	Rarely (2)	Rarely (2)	Often (4)	Rarely (2)	More than half of the days (2)	Nearly every day (3)	More than half of the days (2)	Not at all (0)	Not at all (0)	Several days (1)	More than half of the days (2)	Not at all (0)	More than half of the days (2)	Several days (1)	Not at all (0)	More than half of the days (2)	More than half of the days (2)	Nearly every day (3)	Not at all (0)	Several days (1)	12.01 AM to 2.00 AM	Within 15 minutes	5.00 AM to 7.00 AM	4 to 6 hours	Less than 5 hours	Not during last month (0)	Once or twice a week (2)	Three or more in week (3)	Three or more in week (3)	Three or more in week (3)	Three or more in week (3)	Not during last month (0)	Not during last month (0)
Agree	Physician	41-50	Male	18.5–25.0	Married	Graduate or above	HospitalHospital/clinic	High	Urban Area	With family	Smoker	Others	Often (4)	Rarely (2)	Sometimes (3)	Often (4)	Sometimes (3)	Sometimes (3)	Sometimes (3)	Often (4)	Not at all (0)	Nearly every day (3)	Nearly every day (3)	More than half of the days (2)	Not at all (0)	Not at all (0)	Nearly every day (3)	Not at all (0)	Not at all (0)	More than half of the days (2)	More than half of the days (2)	More than half of the days (2)	More than half of the days (2)	Not at all (0)	Nearly every day (3)	Not at all (0)	12.01 AM to 2.00 AM	16-30 minutes	5.00 AM to 7.00 AM	4 to 6 hours	Less than 5 hours	Once or twice a week (2)	Not during last month (0)	Not during last month (0)	Not during last month (0)	Once or twice a week (2)	Once or twice a week (2)	Once or twice a week (2)	Three or more in week (3)
Agree	Physician	41-50	Female	18.5–25.0	Married	Graduate or above	Private chamber	Low	Urban Area	Without family	Non-smoker	Others	Often (4)	Often (4)	Rarely (2)	Sometimes (3)	Sometimes (3)	Often (4)	Often (4)	Rarely (2)	Not at all (0)	Several days (1)	Nearly every day (3)	More than half of the days (2)	Not at all (0)	More than half of the days (2)	Nearly every day (3)	More than half of the days (2)	More than half of the days (2)	Nearly every day (3)	More than half of the days (2)	Several days (1)	Nearly every day (3)	Nearly every day (3)	Several days (1)	Nearly every day (3)	12.01 AM to 2.00 AM	Within 15 minutes	7.01 AM to 9.00 AM	4 to 6 hours	Less than 5 hours	Once or twice a week (2)	Once or twice a week (2)	Once or twice a week (2)	Less then once a week (1)	Three or more in week (3)	Not during last month (0)	Not during last month (0)	Once or twice a week (2)
Agree	Physician	41-50	Male	Above 25.0	Married	Graduate or above	HospitalHospital/clinic	Low	Urban Area	Without family	Smoker	Hindu	Often (4)	Rarely (2)	Rarely (2)	Sometimes (3)	Never (1)	Sometimes (3)	Sometimes (3)	Sometimes (3)	Nearly every day (3)	Several days (1)	Not at all (0)	Not at all (0)	Several days (1)	Several days (1)	Nearly every day (3)	Not at all (0)	Several days (1)	More than half of the days (2)	Not at all (0)	Several days (1)	More than half of the days (2)	More than half of the days (2)	Not at all (0)	Not at all (0)	12.01 AM to 2.00 AM	16-30 minutes	5.00 AM to 7.00 AM	4 to 6 hours	Less than 5 hours	Not during last month (0)	Once or twice a week (2)	Once or twice a week (2)	Not during last month (0)	Not during last month (0)	Less then once a week (1)	Not during last month (0)	Not during last month (0)
Agree	Physician	20-30	Male	18.5–25.0	Unmarried	Graduate or above	HospitalHospital/clinic	Medium	Urban Area	Without family	Non-smoker	Hindu	Never (1)	Often (4)	Rarely (2)	Often (4)	Sometimes (3)	Rarely (2)	Rarely (2)	Sometimes (3)	Not at all (0)	Not at all (0)	Not at all (0)	More than half of the days (2)	Nearly every day (3)	Not at all (0)	Several days (1)	Nearly every day (3)	Several days (1)	Nearly every day (3)	Not at all (0)	Not at all (0)	Not at all (0)	Nearly every day (3)	Several days (1)	Not at all (0)	12.01 AM to 2.00 AM	Within 15 minutes	Before 5.00 AM	4 to 6 hours	Less than 5 hours	Not during last month (0)	Once or twice a week (2)	Not during last month (0)	Once or twice a week (2)	Not during last month (0)	Less then once a week (1)	Once or twice a week (2)	Not during last month (0)
Agree	Physician	31-40	Female	18.5–25.0	Married	Graduate or above	HospitalHospital/clinic	High	Urban Area	With family	Non-smoker	Muslim	Often (4)	Often (4)	Often (4)	Rarely (2)	Often (4)	Rarely (2)	Never (1)	Often (4)	More than half of the days (2)	More than half of the days (2)	More than half of the days (2)	More than half of the days (2)	Nearly every day (3)	More than half of the days (2)	More than half of the days (2)	Not at all (0)	Several days (1)	Nearly every day (3)	Nearly every day (3)	More than half of the days (2)	More than half of the days (2)	More than half of the days (2)	Several days (1)	Several days (1)	12.01 AM to 2.00 AM	Within 15 minutes	5.00 AM to 7.00 AM	4 to 6 hours	Less than 5 hours	Not during last month (0)	Less then once a week (1)	Three or more in week (3)	Less then once a week (1)	Once or twice a week (2)	Less then once a week (1)	Once or twice a week (2)	Less then once a week (1)
Agree	Physician	41-50	Male	18.5–25.0	Married	Graduate or above	HospitalHospital/clinic	Low	Urban Area	With family	Smoker	Others	Often (4)	Never (1)	Often (4)	Often (4)	Sometimes (3)	Often (4)	Rarely (2)	Sometimes (3)	More than half of the days (2)	Several days (1)	Nearly every day (3)	More than half of the days (2)	More than half of the days (2)	Not at all (0)	More than half of the days (2)	Several days (1)	Nearly every day (3)	Not at all (0)	More than half of the days (2)	Not at all (0)	Nearly every day (3)	Not at all (0)	Not at all (0)	More than half of the days (2)	After 2.00 AM	Within 15 minutes	7.01 AM to 9.00 AM	4 to 6 hours	Less than 5 hours	Not during last month (0)	Not during last month (0)	Once or twice a week (2)	Once or twice a week (2)	Not during last month (0)	Three or more in week (3)	Not during last month (0)	Once or twice a week (2)
Agree	Physician	31-40	Male	18.5–25.0	Married	Graduate or above	HospitalHospital/clinic	Low	Urban Area	With family	Non-smoker	Muslim	Often (4)	Never (1)	Rarely (2)	Rarely (2)	Often (4)	Rarely (2)	Often (4)	Never (1)	More than half of the days (2)	More than half of the days (2)	More than half of the days (2)	Several days (1)	Not at all (0)	Several days (1)	More than half of the days (2)	Several days (1)	Nearly every day (3)	Nearly every day (3)	More than half of the days (2)	Not at all (0)	Several days (1)	More than half of the days (2)	Nearly every day (3)	Not at all (0)	12.01 AM to 2.00 AM	Within 15 minutes	7.01 AM to 9.00 AM	4 to 6 hours	Less than 5 hours	Once or twice a week (2)	Three or more in week (3)	Less then once a week (1)	Once or twice a week (2)	Three or more in week (3)	Not during last month (0)	Less then once a week (1)	Not during last month (0)
Agree	Pharmacist	31-40	Male	18.5–25.0	Married	Graduate or above	Pharmaceutical industry	Medium	Urban Area	With family	Non-smoker	Muslim	Sometimes (3)	Often (4)	Often (4)	Sometimes (3)	Sometimes (3)	Often (4)	Sometimes (3)	Sometimes (3)	More than half of the days (2)	More than half of the days (2)	Several days (1)	Nearly every day (3)	Several days (1)	Several days (1)	More than half of the days (2)	More than half of the days (2)	Several days (1)	Several days (1)	Several days (1)	More than half of the days (2)	More than half of the days (2)	More than half of the days (2)	More than half of the days (2)	More than half of the days (2)	10.01 PM to 12.00 AM	Within 15 minutes	Before 5.00 AM	4 to 6 hours	Less than 5 hours	Less then once a week (1)	Less then once a week (1)	Less then once a week (1)	Once or twice a week (2)	Once or twice a week (2)	Once or twice a week (2)	Less then once a week (1)	Less then once a week (1)
Agree	Physician	20-30	Male	Above 25.0	Unmarried	Graduate or above	HospitalHospital/clinic	Low	Urban Area	With family	Non-smoker	Hindu	Rarely (2)	Often (4)	Often (4)	Sometimes (3)	Often (4)	Rarely (2)	Sometimes (3)	Often (4)	More than half of the days (2)	More than half of the days (2)	Several days (1)	Several days (1)	Several days (1)	More than half of the days (2)	Nearly every day (3)	More than half of the days (2)	More than half of the days (2)	More than half of the days (2)	Nearly every day (3)	Several days (1)	Not at all (0)	Nearly every day (3)	More than half of the days (2)	Nearly every day (3)	12.01 AM to 2.00 AM	Within 15 minutes	5.00 AM to 7.00 AM	4 to 6 hours	Less than 5 hours	Not during last month (0)	Less then once a week (1)	Less then once a week (1)	Less then once a week (1)	Not during last month (0)	Not during last month (0)	Three or more in week (3)	Less then once a week (1)
Agree	Nurse	20-30	Female	Above 25.0	Unmarried	Graduate or above	HospitalHospital/clinic	Low	Urban Area	With family	Non-smoker	Muslim	Often (4)	Rarely (2)	Sometimes (3)	Sometimes (3)	Sometimes (3)	Often (4)	Sometimes (3)	Sometimes (3)	Several days (1)	Nearly every day (3)	Several days (1)	Not at all (0)	Several days (1)	Not at all (0)	Not at all (0)	Several days (1)	Not at all (0)	Several days (1)	More than half of the days (2)	Nearly every day (3)	Several days (1)	More than half of the days (2)	Several days (1)	Nearly every day (3)	12.01 AM to 2.00 AM	Within 15 minutes	5.00 AM to 7.00 AM	4 to 6 hours	5 to 7 hours	Once or twice a week (2)	Less then once a week (1)	Less then once a week (1)	Not during last month (0)	Once or twice a week (2)	Not during last month (0)	Once or twice a week (2)	Less then once a week (1)
Agree	Physician	31-40	Female	18.5–25.0	Married	Graduate or above	HospitalHospital/clinic	Medium	Urban Area	With family	Non-smoker	Others	Often (4)	Rarely (2)	Sometimes (3)	Often (4)	Often (4)	Sometimes (3)	Rarely (2)	Sometimes (3)	Nearly every day (3)	More than half of the days (2)	More than half of the days (2)	Several days (1)	Several days (1)	Several days (1)	Nearly every day (3)	Several days (1)	Not at all (0)	More than half of the days (2)	More than half of the days (2)	More than half of the days (2)	Not at all (0)	Several days (1)	Several days (1)	Nearly every day (3)	10.01 PM to 12.00 AM	16-30 minutes	5.00 AM to 7.00 AM	4 to 6 hours	Less than 5 hours	Less then once a week (1)	Less then once a week (1)	Not during last month (0)	Three or more in week (3)	Once or twice a week (2)	Less then once a week (1)	Less then once a week (1)	Not during last month (0)
Agree	Nurse	31-40	Female	Above 25.0	Married	Higher secondary level	HospitalHospital/clinic	Low	Urban Area	With family	Non-smoker	Muslim	Sometimes (3)	Never (1)	Sometimes (3)	Sometimes (3)	Sometimes (3)	Sometimes (3)	Never (1)	Often (4)	Several days (1)	Several days (1)	Not at all (0)	Not at all (0)	Not at all (0)	Not at all (0)	Several days (1)	Not at all (0)	Not at all (0)	Not at all (0)	Not at all (0)	Not at all (0)	Not at all (0)	Not at all (0)	Not at all (0)	Not at all (0)	12.01 AM to 2.00 AM	Within 15 minutes	5.00 AM to 7.00 AM	4 to 6 hours	5 to 7 hours	Once or twice a week (2)	Not during last month (0)	Less then once a week (1)	Not during last month (0)	Not during last month (0)	Not during last month (0)	Not during last month (0)	Less then once a week (1)
Agree	Medical Technologist	41-50	Male	18.5–25.0	Married	Higher secondary level	HospitalHospital/clinic	Medium	Urban Area	With family	Non-smoker	Hindu	Never (1)	Sometimes (3)	Sometimes (3)	Often (4)	Rarely (2)	Rarely (2)	Sometimes (3)	Sometimes (3)	More than half of the days (2)	Not at all (0)	Several days (1)	Not at all (0)	Several days (1)	Several days (1)	Nearly every day (3)	Not at all (0)	Nearly every day (3)	Nearly every day (3)	Several days (1)	Nearly every day (3)	Nearly every day (3)	Not at all (0)	Nearly every day (3)	More than half of the days (2)	After 2.00 AM	16-30 minutes	7.01 AM to 9.00 AM	4 to 6 hours	Less than 5 hours	Once or twice a week (2)	Once or twice a week (2)	Once or twice a week (2)	Once or twice a week (2)	Less then once a week (1)	Not during last month (0)	Less then once a week (1)	Less then once a week (1)
Agree	Nurse	41-50	Female	Above 25.0	Married	Higher secondary level	HospitalHospital/clinic	Low	Urban Area	With family	Non-smoker	Muslim	Sometimes (3)	Often (4)	Sometimes (3)	Sometimes (3)	Sometimes (3)	Sometimes (3)	Sometimes (3)	Rarely (2)	More than half of the days (2)	More than half of the days (2)	Not at all (0)	Several days (1)	Not at all (0)	Not at all (0)	Not at all (0)	Not at all (0)	Not at all (0)	More than half of the days (2)	Nearly every day (3)	Nearly every day (3)	Several days (1)	Several days (1)	More than half of the days (2)	More than half of the days (2)	12.01 AM to 2.00 AM	Within 15 minutes	5.00 AM to 7.00 AM	4 to 6 hours	5 to 7 hours	Less then once a week (1)	Less then once a week (1)	Not during last month (0)	Not during last month (0)	Once or twice a week (2)	Less then once a week (1)	Not during last month (0)	Less then once a week (1)
Agree	Physician	41-50	Male	Above 25.0	Married	Graduate or above	HospitalHospital/clinic	Low	Urban Area	With family	Non-smoker	Hindu	Sometimes (3)	Often (4)	Rarely (2)	Rarely (2)	Rarely (2)	Sometimes (3)	Sometimes (3)	Never (1)	Nearly every day (3)	Several days (1)	Not at all (0)	Several days (1)	More than half of the days (2)	Nearly every day (3)	Not at all (0)	More than half of the days (2)	Several days (1)	Not at all (0)	Several days (1)	More than half of the days (2)	Several days (1)	Several days (1)	Several days (1)	Not at all (0)	After 2.00 AM	16-30 minutes	7.01 AM to 9.00 AM	4 to 6 hours	Less than 5 hours	Not during last month (0)	Less then once a week (1)	Three or more in week (3)	Not during last month (0)	Less then once a week (1)	Not during last month (0)	Less then once a week (1)	Three or more in week (3)
Agree	Nurse	41-50	Female	Above 25.0	Married	Higher secondary level	HospitalHospital/clinic	High	Rural Area	With family	Non-smoker	Hindu	Often (4)	Often (4)	Often (4)	Rarely (2)	Often (4)	Often (4)	Rarely (2)	Often (4)	Several days (1)	Several days (1)	Nearly every day (3)	More than half of the days (2)	Nearly every day (3)	More than half of the days (2)	More than half of the days (2)	Several days (1)	Not at all (0)	More than half of the days (2)	More than half of the days (2)	More than half of the days (2)	Not at all (0)	Nearly every day (3)	More than half of the days (2)	More than half of the days (2)	12.01 AM to 2.00 AM	Within 15 minutes	7.01 AM to 9.00 AM	4 to 6 hours	Less than 5 hours	Less then once a week (1)	Once or twice a week (2)	Once or twice a week (2)	Not during last month (0)	Not during last month (0)	Once or twice a week (2)	Once or twice a week (2)	Not during last month (0)
Agree	Nurse	41-50	Female	18.5–25.0	Married	Higher secondary level	Private chamber	Medium	Urban Area	With family	Non-smoker	Hindu	Rarely (2)	Sometimes (3)	Never (1)	Never (1)	Rarely (2)	Never (1)	Never (1)	Sometimes (3)	Not at all (0)	Not at all (0)	Several days (1)	Several days (1)	Several days (1)	Several days (1)	More than half of the days (2)	Not at all (0)	Not at all (0)	Not at all (0)	Several days (1)	Several days (1)	Several days (1)	Several days (1)	Not at all (0)	Not at all (0)	12.01 AM to 2.00 AM	16-30 minutes	7.01 AM to 9.00 AM	4 to 6 hours	5 to 7 hours	Not during last month (0)	Less then once a week (1)	Not during last month (0)	Not during last month (0)	Less then once a week (1)	Less then once a week (1)	Less then once a week (1)	Not during last month (0)
Agree	Physician	31-40	Male	18.5–25.0	Unmarried	Graduate or above	HospitalHospital/clinic	High	Urban Area	Without family	Non-smoker	Hindu	Often (4)	Rarely (2)	Sometimes (3)	Often (4)	Often (4)	Rarely (2)	Often (4)	Often (4)	Nearly every day (3)	Several days (1)	Several days (1)	Not at all (0)	Not at all (0)	Nearly every day (3)	More than half of the days (2)	Not at all (0)	More than half of the days (2)	Not at all (0)	Nearly every day (3)	Not at all (0)	Not at all (0)	Nearly every day (3)	Several days (1)	Nearly every day (3)	10.01 PM to 12.00 AM	Within 15 minutes	Before 5.00 AM	4 to 6 hours	Less than 5 hours	Not during last month (0)	Not during last month (0)	Less then once a week (1)	Once or twice a week (2)	Not during last month (0)	Less then once a week (1)	Once or twice a week (2)	Less then once a week (1)
Agree	Physician	31-40	Male	Above 25.0	Married	Graduate or above	HospitalHospital/clinic	Low	Urban Area	With family	Smoker	Muslim	Sometimes (3)	Sometimes (3)	Sometimes (3)	Sometimes (3)	Rarely (2)	Rarely (2)	Rarely (2)	Sometimes (3)	Several days (1)	Several days (1)	Not at all (0)	Not at all (0)	Not at all (0)	Not at all (0)	Not at all (0)	Several days (1)	Several days (1)	Several days (1)	Several days (1)	Not at all (0)	Not at all (0)	Not at all (0)	Not at all (0)	Not at all (0)	10.01 PM to 12.00 AM	Within 15 minutes	7.01 AM to 9.00 AM	4 to 6 hours	5 to 7 hours	Less then once a week (1)	Once or twice a week (2)	Once or twice a week (2)	Less then once a week (1)	Less then once a week (1)	Once or twice a week (2)	Once or twice a week (2)	Once or twice a week (2)
Agree	Physician	41-50	Male	18.5–25.0	Married	Graduate or above	Private chamber	Medium	Urban Area	With family	Non-smoker	Muslim	Sometimes (3)	Often (4)	Rarely (2)	Often (4)	Never (1)	Often (4)	Rarely (2)	Rarely (2)	Several days (1)	Several days (1)	Nearly every day (3)	More than half of the days (2)	Nearly every day (3)	Nearly every day (3)	More than half of the days (2)	Several days (1)	Several days (1)	Several days (1)	More than half of the days (2)	Several days (1)	Several days (1)	Nearly every day (3)	Several days (1)	Several days (1)	After 2.00 AM	Within 15 minutes	7.01 AM to 9.00 AM	4 to 6 hours	Less than 5 hours	Not during last month (0)	Three or more in week (3)	Less then once a week (1)	Once or twice a week (2)	Once or twice a week (2)	Less then once a week (1)	Less then once a week (1)	Not during last month (0)
Agree	Physician	41-50	Male	Above 25.0	Married	Graduate or above	HospitalHospital/clinic	Low	Urban Area	With family	Smoker	Muslim	Often (4)	Sometimes (3)	Often (4)	Often (4)	Never (1)	Often (4)	Often (4)	Rarely (2)	Nearly every day (3)	More than half of the days (2)	More than half of the days (2)	Not at all (0)	Several days (1)	More than half of the days (2)	Nearly every day (3)	Several days (1)	Several days (1)	More than half of the days (2)	Not at all (0)	Several days (1)	Not at all (0)	Several days (1)	Several days (1)	Not at all (0)	12.01 AM to 2.00 AM	Within 15 minutes	7.01 AM to 9.00 AM	4 to 6 hours	Less than 5 hours	Once or twice a week (2)	Not during last month (0)	Not during last month (0)	Once or twice a week (2)	Less then once a week (1)	Once or twice a week (2)	Not during last month (0)	Less then once a week (1)
Agree	Pharmacist	31-40	Male	18.5–25.0	Married	Graduate or above	Pharmaceutical industry	Medium	Urban Area	With family	Non-smoker	Muslim	Sometimes (3)	Rarely (2)	Sometimes (3)	Sometimes (3)	Sometimes (3)	Rarely (2)	Sometimes (3)	Often (4)	Nearly every day (3)	More than half of the days (2)	More than half of the days (2)	More than half of the days (2)	More than half of the days (2)	More than half of the days (2)	More than half of the days (2)	More than half of the days (2)	Not at all (0)	More than half of the days (2)	More than half of the days (2)	Nearly every day (3)	More than half of the days (2)	Several days (1)	Nearly every day (3)	Nearly every day (3)	12.01 AM to 2.00 AM	31-60 minutes	5.00 AM to 7.00 AM	7 to 8 hours	5 to 7 hours	Three or more in week (3)	Once or twice a week (2)	Once or twice a week (2)	Three or more in week (3)	Three or more in week (3)	Once or twice a week (2)	Once or twice a week (2)	Three or more in week (3)
Agree	Nurse	51-60	Female	Above 25.0	Married	Higher secondary level	HospitalHospital/clinic	Low	Urban Area	Without family	Non-smoker	Hindu	Rarely (2)	Often (4)	Sometimes (3)	Often (4)	Never (1)	Often (4)	Rarely (2)	Sometimes (3)	Nearly every day (3)	More than half of the days (2)	Several days (1)	Nearly every day (3)	More than half of the days (2)	Nearly every day (3)	More than half of the days (2)	More than half of the days (2)	Nearly every day (3)	Not at all (0)	Not at all (0)	Several days (1)	Several days (1)	Not at all (0)	More than half of the days (2)	Several days (1)	10.01 PM to 12.00 AM	16-30 minutes	Before 5.00 AM	4 to 6 hours	Less than 5 hours	Not during last month (0)	Less then once a week (1)	Less then once a week (1)	Once or twice a week (2)	Not during last month (0)	Not during last month (0)	Once or twice a week (2)	Less then once a week (1)
Agree	Nurse	51-60	Female	Above 25.0	Married	Graduate or above	HospitalHospital/clinic	Low	Urban Area	Without family	Non-smoker	Muslim	Often (4)	Never (1)	Often (4)	Sometimes (3)	Often (4)	Rarely (2)	Often (4)	Sometimes (3)	More than half of the days (2)	Not at all (0)	More than half of the days (2)	Nearly every day (3)	Nearly every day (3)	More than half of the days (2)	More than half of the days (2)	Nearly every day (3)	More than half of the days (2)	Nearly every day (3)	Nearly every day (3)	More than half of the days (2)	Not at all (0)	Not at all (0)	More than half of the days (2)	More than half of the days (2)	12.01 AM to 2.00 AM	Within 15 minutes	7.01 AM to 9.00 AM	4 to 6 hours	Less than 5 hours	Less then once a week (1)	Less then once a week (1)	Once or twice a week (2)	Less then once a week (1)	Less then once a week (1)	Once or twice a week (2)	Once or twice a week (2)	Not during last month (0)
Agree	Physician	51-60	Male	18.5–25.0	Married	Graduate or above	HospitalHospital/clinic	Low	Urban Area	With family	Non-smoker	Hindu	Often (4)	Often (4)	Rarely (2)	Rarely (2)	Sometimes (3)	Sometimes (3)	Rarely (2)	Often (4)	Nearly every day (3)	Not at all (0)	Nearly every day (3)	Nearly every day (3)	Several days (1)	Nearly every day (3)	Nearly every day (3)	Nearly every day (3)	Several days (1)	Several days (1)	Not at all (0)	Nearly every day (3)	Nearly every day (3)	Several days (1)	More than half of the days (2)	Several days (1)	10.01 PM to 12.00 AM	Within 15 minutes	5.00 AM to 7.00 AM	4 to 6 hours	Less than 5 hours	Less then once a week (1)	Not during last month (0)	Not during last month (0)	Not during last month (0)	Not during last month (0)	Once or twice a week (2)	Once or twice a week (2)	Once or twice a week (2)
Agree	Physician	31-40	Female	18.5–25.0	Unmarried	Graduate or above	HospitalHospital/clinic	Medium	Urban Area	With family	Non-smoker	Hindu	Sometimes (3)	Rarely (2)	Sometimes (3)	Sometimes (3)	Rarely (2)	Rarely (2)	Sometimes (3)	Rarely (2)	Not at all (0)	More than half of the days (2)	Not at all (0)	Not at all (0)	More than half of the days (2)	More than half of the days (2)	Not at all (0)	Not at all (0)	More than half of the days (2)	Several days (1)	Several days (1)	Nearly every day (3)	Several days (1)	Nearly every day (3)	Nearly every day (3)	Not at all (0)	12.01 AM to 2.00 AM	Within 15 minutes	7.01 AM to 9.00 AM	4 to 6 hours	Less than 5 hours	Less then once a week (1)	Less then once a week (1)	Less then once a week (1)	Not during last month (0)	Less then once a week (1)	Not during last month (0)	Less then once a week (1)	Not during last month (0)
Agree	Physician	41-50	Male	Above 25.0	Married	Graduate or above	HospitalHospital/clinic	Low	Urban Area	Without family	Non-smoker	Hindu	Often (4)	Rarely (2)	Often (4)	Rarely (2)	Sometimes (3)	Rarely (2)	Often (4)	Often (4)	Several days (1)	Several days (1)	Nearly every day (3)	Several days (1)	Not at all (0)	Several days (1)	More than half of the days (2)	Not at all (0)	Several days (1)	Several days (1)	Several days (1)	Not at all (0)	Several days (1)	Nearly every day (3)	Nearly every day (3)	Nearly every day (3)	12.01 AM to 2.00 AM	16-30 minutes	7.01 AM to 9.00 AM	4 to 6 hours	Less than 5 hours	Once or twice a week (2)	Once or twice a week (2)	Less then once a week (1)	Less then once a week (1)	Less then once a week (1)	Less then once a week (1)	Three or more in week (3)	Less then once a week (1)
Agree	Physician	31-40	Female	18.5–25.0	Married	Graduate or above	HospitalHospital/clinic	Low	Urban Area	Without family	Non-smoker	Muslim	Often (4)	Sometimes (3)	Rarely (2)	Never (1)	Sometimes (3)	Rarely (2)	Sometimes (3)	Sometimes (3)	More than half of the days (2)	Not at all (0)	Several days (1)	Nearly every day (3)	Nearly every day (3)	More than half of the days (2)	Several days (1)	Not at all (0)	Not at all (0)	Nearly every day (3)	Not at all (0)	Nearly every day (3)	Several days (1)	Nearly every day (3)	Nearly every day (3)	Nearly every day (3)	12.01 AM to 2.00 AM	16-30 minutes	7.01 AM to 9.00 AM	4 to 6 hours	Less than 5 hours	Once or twice a week (2)	Once or twice a week (2)	Three or more in week (3)	Once or twice a week (2)	Less then once a week (1)	Once or twice a week (2)	Less then once a week (1)	Once or twice a week (2)
Agree	Medical Technologist	41-50	Male	Above 25.0	Married	Higher secondary level	HospitalHospital/clinic	Low	Urban Area	With family	Smoker	Hindu	Never (1)	Never (1)	Sometimes (3)	Rarely (2)	Rarely (2)	Rarely (2)	Often (4)	Rarely (2)	Not at all (0)	Nearly every day (3)	More than half of the days (2)	Several days (1)	More than half of the days (2)	More than half of the days (2)	More than half of the days (2)	Several days (1)	Not at all (0)	Not at all (0)	More than half of the days (2)	Nearly every day (3)	Nearly every day (3)	Nearly every day (3)	Not at all (0)	Several days (1)	12.01 AM to 2.00 AM	16-30 minutes	7.01 AM to 9.00 AM	4 to 6 hours	Less than 5 hours	Three or more in week (3)	Once or twice a week (2)	Once or twice a week (2)	Once or twice a week (2)	Once or twice a week (2)	Not during last month (0)	Once or twice a week (2)	Not during last month (0)
Agree	Medical Technologist	20-30	Male	18.5–25.0	Unmarried	Graduate or above	Others	High	Rural Area	With family	Smoker	Others	Sometimes (3)	Often (4)	Sometimes (3)	Rarely (2)	Rarely (2)	Sometimes (3)	Often (4)	Never (1)	Not at all (0)	More than half of the days (2)	Nearly every day (3)	Not at all (0)	Several days (1)	More than half of the days (2)	Several days (1)	More than half of the days (2)	More than half of the days (2)	Not at all (0)	Several days (1)	Not at all (0)	More than half of the days (2)	More than half of the days (2)	More than half of the days (2)	Several days (1)	12.01 AM to 2.00 AM	Within 15 minutes	5.00 AM to 7.00 AM	4 to 6 hours	Less than 5 hours	Not during last month (0)	Not during last month (0)	Three or more in week (3)	Not during last month (0)	Not during last month (0)	Less then once a week (1)	Less then once a week (1)	Not during last month (0)
Agree	Medical Technologist	20-30	Male	Above 25.0	Unmarried	Higher secondary level	HospitalHospital/clinic	Low	Urban Area	With family	Non-smoker	Hindu	Sometimes (3)	Often (4)	Often (4)	Sometimes (3)	Sometimes (3)	Rarely (2)	Rarely (2)	Sometimes (3)	More than half of the days (2)	More than half of the days (2)	Several days (1)	More than half of the days (2)	Not at all (0)	Several days (1)	More than half of the days (2)	Nearly every day (3)	Not at all (0)	Nearly every day (3)	Several days (1)	More than half of the days (2)	More than half of the days (2)	Not at all (0)	Nearly every day (3)	Not at all (0)	10.01 PM to 12.00 AM	Within 15 minutes	Before 5.00 AM	4 to 6 hours	Less than 5 hours	Not during last month (0)	Less then once a week (1)	Once or twice a week (2)	Less then once a week (1)	Less then once a week (1)	Less then once a week (1)	Not during last month (0)	Not during last month (0)
Agree	Medical Technologist	51-60	Male	18.5–25.0	Married	Graduate or above	Private chamber	Low	Urban Area	With family	Non-smoker	Others	Rarely (2)	Often (4)	Rarely (2)	Often (4)	Often (4)	Rarely (2)	Often (4)	Often (4)	Nearly every day (3)	Not at all (0)	Nearly every day (3)	More than half of the days (2)	More than half of the days (2)	Not at all (0)	Several days (1)	Not at all (0)	Several days (1)	Nearly every day (3)	Nearly every day (3)	Not at all (0)	Not at all (0)	Several days (1)	Several days (1)	Not at all (0)	12.01 AM to 2.00 AM	Within 15 minutes	7.01 AM to 9.00 AM	4 to 6 hours	Less than 5 hours	Less then once a week (1)	Less then once a week (1)	Not during last month (0)	Less then once a week (1)	Not during last month (0)	Not during last month (0)	Once or twice a week (2)	Not during last month (0)
Agree	Nurse	20-30	Female	Above 25.0	Married	Higher secondary level	HospitalHospital/clinic	Low	Rural Area	With family	Non-smoker	Others	Rarely (2)	Rarely (2)	Often (4)	Rarely (2)	Often (4)	Sometimes (3)	Never (1)	Sometimes (3)	More than half of the days (2)	Nearly every day (3)	More than half of the days (2)	More than half of the days (2)	Not at all (0)	Nearly every day (3)	More than half of the days (2)	Several days (1)	Several days (1)	More than half of the days (2)	Nearly every day (3)	Not at all (0)	More than half of the days (2)	Several days (1)	Not at all (0)	Nearly every day (3)	12.01 AM to 2.00 AM	Within 15 minutes	7.01 AM to 9.00 AM	4 to 6 hours	Less than 5 hours	Not during last month (0)	Less then once a week (1)	Less then once a week (1)	Less then once a week (1)	Three or more in week (3)	Not during last month (0)	Not during last month (0)	Not during last month (0)
Agree	Nurse	20-30	Female	Above 25.0	Unmarried	Graduate or above	HospitalHospital/clinic	High	Urban Area	With family	Non-smoker	Others	Sometimes (3)	Often (4)	Often (4)	Rarely (2)	Rarely (2)	Rarely (2)	Rarely (2)	Rarely (2)	Not at all (0)	More than half of the days (2)	More than half of the days (2)	Several days (1)	Not at all (0)	Not at all (0)	Not at all (0)	Several days (1)	Not at all (0)	More than half of the days (2)	More than half of the days (2)	Not at all (0)	More than half of the days (2)	Not at all (0)	Nearly every day (3)	More than half of the days (2)	12.01 AM to 2.00 AM	Within 15 minutes	5.00 AM to 7.00 AM	4 to 6 hours	Less than 5 hours	Less then once a week (1)	Less then once a week (1)	Not during last month (0)	Once or twice a week (2)	Not during last month (0)	Not during last month (0)	Not during last month (0)	Not during last month (0)
Agree	Nurse	51-60	Female	Above 25.0	Married	Graduate or above	HospitalHospital/clinic	Low	Urban Area	With family	Non-smoker	Others	Often (4)	Often (4)	Sometimes (3)	Often (4)	Rarely (2)	Rarely (2)	Often (4)	Rarely (2)	More than half of the days (2)	More than half of the days (2)	Several days (1)	Nearly every day (3)	More than half of the days (2)	Not at all (0)	Not at all (0)	Not at all (0)	More than half of the days (2)	Nearly every day (3)	Not at all (0)	More than half of the days (2)	More than half of the days (2)	Not at all (0)	Not at all (0)	Several days (1)	12.01 AM to 2.00 AM	Within 15 minutes	5.00 AM to 7.00 AM	4 to 6 hours	Less than 5 hours	Three or more in week (3)	Less then once a week (1)	Less then once a week (1)	Not during last month (0)	Not during last month (0)	Once or twice a week (2)	Less then once a week (1)	Once or twice a week (2)
Agree	Nurse	31-40	Female	18.5–25.0	Unmarried	Graduate or above	HospitalHospital/clinic	Low	Urban Area	With family	Non-smoker	Muslim	Never (1)	Sometimes (3)	Sometimes (3)	Never (1)	Rarely (2)	Never (1)	Sometimes (3)	Sometimes (3)	Several days (1)	More than half of the days (2)	More than half of the days (2)	More than half of the days (2)	Several days (1)	Not at all (0)	Several days (1)	Several days (1)	More than half of the days (2)	Not at all (0)	Not at all (0)	Not at all (0)	Nearly every day (3)	Several days (1)	More than half of the days (2)	Nearly every day (3)	12.01 AM to 2.00 AM	Within 15 minutes	5.00 AM to 7.00 AM	4 to 6 hours	Less than 5 hours	Less then once a week (1)	Not during last month (0)	Three or more in week (3)	Three or more in week (3)	Less then once a week (1)	Less then once a week (1)	Once or twice a week (2)	Not during last month (0)
Agree	Nurse	41-50	Female	Above 25.0	Married	Higher secondary level	HospitalHospital/clinic	Medium	Urban Area	With family	Non-smoker	Muslim	Never (1)	Never (1)	Never (1)	Never (1)	Never (1)	Rarely (2)	Sometimes (3)	Sometimes (3)	Several days (1)	Not at all (0)	Several days (1)	Several days (1)	Several days (1)	Not at all (0)	Not at all (0)	Not at all (0)	Not at all (0)	Not at all (0)	Not at all (0)	Several days (1)	Not at all (0)	Not at all (0)	Not at all (0)	Not at all (0)	12.01 AM to 2.00 AM	Within 15 minutes	7.01 AM to 9.00 AM	7 to 8 hours	8 to 10 hours	Less then once a week (1)	Less then once a week (1)	Not during last month (0)	Not during last month (0)	Not during last month (0)	Less then once a week (1)	Not during last month (0)	Not during last month (0)
Agree	Physician	41-50	Male	18.5–25.0	Married	Higher secondary level	HospitalHospital/clinic	Medium	Urban Area	With family	Non-smoker	Muslim	Often (4)	Sometimes (3)	Often (4)	Rarely (2)	Sometimes (3)	Rarely (2)	Rarely (2)	Rarely (2)	More than half of the days (2)	More than half of the days (2)	Nearly every day (3)	More than half of the days (2)	Not at all (0)	More than half of the days (2)	Several days (1)	Not at all (0)	Not at all (0)	Nearly every day (3)	Several days (1)	Several days (1)	Nearly every day (3)	More than half of the days (2)	Several days (1)	Not at all (0)	12.01 AM to 2.00 AM	Within 15 minutes	7.01 AM to 9.00 AM	4 to 6 hours	Less than 5 hours	Less then once a week (1)	Once or twice a week (2)	Not during last month (0)	Not during last month (0)	Less then once a week (1)	Once or twice a week (2)	Not during last month (0)	Not during last month (0)
Agree	Physician	41-50	Female	Above 25.0	Married	Graduate or above	HospitalHospital/clinic	Low	Urban Area	With family	Non-smoker	Muslim	Often (4)	Sometimes (3)	Sometimes (3)	Rarely (2)	Often (4)	Sometimes (3)	Never (1)	Sometimes (3)	Several days (1)	Several days (1)	Several days (1)	Several days (1)	More than half of the days (2)	Nearly every day (3)	Several days (1)	Several days (1)	Nearly every day (3)	Not at all (0)	More than half of the days (2)	More than half of the days (2)	More than half of the days (2)	More than half of the days (2)	Several days (1)	Several days (1)	12.01 AM to 2.00 AM	Within 15 minutes	7.01 AM to 9.00 AM	4 to 6 hours	Less than 5 hours	Not during last month (0)	Once or twice a week (2)	Not during last month (0)	Less then once a week (1)	Less then once a week (1)	Not during last month (0)	Not during last month (0)	Once or twice a week (2)
Agree	Physician	31-40	Female	Above 25.0	Unmarried	Graduate or above	HospitalHospital/clinic	Medium	Rural Area	Without family	Non-smoker	Hindu	Never (1)	Often (4)	Often (4)	Rarely (2)	Sometimes (3)	Often (4)	Sometimes (3)	Sometimes (3)	Not at all (0)	Several days (1)	Nearly every day (3)	Nearly every day (3)	Several days (1)	Nearly every day (3)	Several days (1)	Nearly every day (3)	More than half of the days (2)	Several days (1)	Nearly every day (3)	More than half of the days (2)	More than half of the days (2)	More than half of the days (2)	Nearly every day (3)	Nearly every day (3)	After 2.00 AM	Within 15 minutes	7.01 AM to 9.00 AM	4 to 6 hours	Less than 5 hours	Not during last month (0)	Less then once a week (1)	Not during last month (0)	Less then once a week (1)	Not during last month (0)	Once or twice a week (2)	Once or twice a week (2)	Three or more in week (3)
Agree	Physician	31-40	Female	Below 18.5	Married	Graduate or above	HospitalHospital/clinic	Low	Urban Area	With family	Non-smoker	Muslim	Rarely (2)	Often (4)	Rarely (2)	Sometimes (3)	Often (4)	Often (4)	Never (1)	Often (4)	Nearly every day (3)	Several days (1)	Several days (1)	More than half of the days (2)	More than half of the days (2)	Not at all (0)	Several days (1)	Nearly every day (3)	Nearly every day (3)	Nearly every day (3)	Not at all (0)	Nearly every day (3)	Several days (1)	Several days (1)	Not at all (0)	Nearly every day (3)	12.01 AM to 2.00 AM	16-30 minutes	5.00 AM to 7.00 AM	4 to 6 hours	Less than 5 hours	Less then once a week (1)	Less then once a week (1)	Three or more in week (3)	Not during last month (0)	Not during last month (0)	Less then once a week (1)	Once or twice a week (2)	Once or twice a week (2)
Agree	Physician	41-50	Female	Above 25.0	Married	Graduate or above	HospitalHospital/clinic	Low	Urban Area	With family	Non-smoker	Hindu	Sometimes (3)	Often (4)	Often (4)	Sometimes (3)	Rarely (2)	Sometimes (3)	Sometimes (3)	Often (4)	Nearly every day (3)	More than half of the days (2)	More than half of the days (2)	More than half of the days (2)	Not at all (0)	Several days (1)	Not at all (0)	Not at all (0)	More than half of the days (2)	More than half of the days (2)	Nearly every day (3)	More than half of the days (2)	Nearly every day (3)	Nearly every day (3)	Several days (1)	Several days (1)	10.01 PM to 12.00 AM	Within 15 minutes	5.00 AM to 7.00 AM	4 to 6 hours	Less than 5 hours	Not during last month (0)	Once or twice a week (2)	Not during last month (0)	Not during last month (0)	Once or twice a week (2)	Less then once a week (1)	Less then once a week (1)	Once or twice a week (2)
Agree	Medical Technologist	31-40	Male	Above 25.0	Married	Higher secondary level	HospitalHospital/clinic	Medium	Rural Area	With family	Non-smoker	Hindu	Sometimes (3)	Often (4)	Never (1)	Often (4)	Rarely (2)	Sometimes (3)	Rarely (2)	Never (1)	Several days (1)	Not at all (0)	Several days (1)	Not at all (0)	More than half of the days (2)	Several days (1)	Nearly every day (3)	Several days (1)	Nearly every day (3)	More than half of the days (2)	Not at all (0)	Nearly every day (3)	More than half of the days (2)	Not at all (0)	More than half of the days (2)	More than half of the days (2)	After 2.00 AM	16-30 minutes	After 9.00 AM	4 to 6 hours	Less than 5 hours	Once or twice a week (2)	Less then once a week (1)	Less then once a week (1)	Once or twice a week (2)	Three or more in week (3)	Once or twice a week (2)	Three or more in week (3)	Once or twice a week (2)
Agree	Physician	41-50	Female	Above 25.0	Married	Higher secondary level	HospitalHospital/clinic	Low	Urban Area	With family	Non-smoker	Muslim	Sometimes (3)	Rarely (2)	Rarely (2)	Sometimes (3)	Rarely (2)	Sometimes (3)	Often (4)	Rarely (2)	Not at all (0)	Several days (1)	More than half of the days (2)	Several days (1)	Several days (1)	Several days (1)	Not at all (0)	Not at all (0)	Nearly every day (3)	Several days (1)	Nearly every day (3)	More than half of the days (2)	Not at all (0)	Several days (1)	Several days (1)	Several days (1)	After 2.00 AM	Within 15 minutes	7.01 AM to 9.00 AM	4 to 6 hours	Less than 5 hours	Less then once a week (1)	Once or twice a week (2)	Not during last month (0)	Less then once a week (1)	Once or twice a week (2)	Not during last month (0)	Once or twice a week (2)	Once or twice a week (2)
Agree	Physician	41-50	Male	18.5–25.0	Married	Graduate or above	HospitalHospital/clinic	Low	Urban Area	With family	Non-smoker	Muslim	Sometimes (3)	Sometimes (3)	Sometimes (3)	Sometimes (3)	Rarely (2)	Rarely (2)	Rarely (2)	Sometimes (3)	Several days (1)	Several days (1)	Not at all (0)	Not at all (0)	Not at all (0)	Several days (1)	Several days (1)	Several days (1)	Several days (1)	Several days (1)	Several days (1)	Not at all (0)	Not at all (0)	Not at all (0)	Several days (1)	Several days (1)	10.01 PM to 12.00 AM	Within 15 minutes	7.01 AM to 9.00 AM	4 to 6 hours	5 to 7 hours	Less then once a week (1)	Less then once a week (1)	Less then once a week (1)	Less then once a week (1)	Less then once a week (1)	Once or twice a week (2)	Once or twice a week (2)	Once or twice a week (2)
Agree	Medical Technologist	41-50	Male	Above 25.0	Married	Graduate or above	HospitalHospital/clinic	High	Urban Area	Without family	Non-smoker	Others	Rarely (2)	Rarely (2)	Rarely (2)	Often (4)	Often (4)	Often (4)	Often (4)	Rarely (2)	Not at all (0)	Nearly every day (3)	Nearly every day (3)	Several days (1)	Nearly every day (3)	Several days (1)	More than half of the days (2)	More than half of the days (2)	Nearly every day (3)	Several days (1)	Nearly every day (3)	Nearly every day (3)	Several days (1)	Several days (1)	More than half of the days (2)	More than half of the days (2)	12.01 AM to 2.00 AM	Within 15 minutes	7.01 AM to 9.00 AM	4 to 6 hours	Less than 5 hours	Not during last month (0)	Once or twice a week (2)	Once or twice a week (2)	Less then once a week (1)	Not during last month (0)	Once or twice a week (2)	Not during last month (0)	Less then once a week (1)
Agree	Physician	20-30	Female	Above 25.0	Married	Higher secondary level	Private chamber	High	Urban Area	With family	Non-smoker	Hindu	Often (4)	Sometimes (3)	Sometimes (3)	Often (4)	Often (4)	Rarely (2)	Rarely (2)	Sometimes (3)	Several days (1)	Not at all (0)	Nearly every day (3)	Nearly every day (3)	Nearly every day (3)	Not at all (0)	Not at all (0)	More than half of the days (2)	Nearly every day (3)	Not at all (0)	More than half of the days (2)	Several days (1)	Nearly every day (3)	Not at all (0)	Not at all (0)	Nearly every day (3)	10.01 PM to 12.00 AM	Within 15 minutes	5.00 AM to 7.00 AM	4 to 6 hours	Less than 5 hours	Three or more in week (3)	Once or twice a week (2)	Less then once a week (1)	Not during last month (0)	Not during last month (0)	Less then once a week (1)	Once or twice a week (2)	Not during last month (0)
Agree	Medical Technologist	31-40	Male	18.5–25.0	Married	Graduate or above	HospitalHospital/clinic	Medium	Rural Area	With family	Non-smoker	Muslim	Rarely (2)	Often (4)	Rarely (2)	Often (4)	Rarely (2)	Rarely (2)	Sometimes (3)	Rarely (2)	Nearly every day (3)	Nearly every day (3)	More than half of the days (2)	More than half of the days (2)	Several days (1)	Several days (1)	More than half of the days (2)	Nearly every day (3)	Several days (1)	More than half of the days (2)	Nearly every day (3)	Not at all (0)	More than half of the days (2)	Not at all (0)	Not at all (0)	Nearly every day (3)	After 2.00 AM	Within 15 minutes	7.01 AM to 9.00 AM	4 to 6 hours	Less than 5 hours	Once or twice a week (2)	Not during last month (0)	Less then once a week (1)	Less then once a week (1)	Once or twice a week (2)	Not during last month (0)	Less then once a week (1)	Three or more in week (3)
Agree	Medical Technologist	41-50	Male	18.5–25.0	Married	Higher secondary level	HospitalHospital/clinic	Low	Urban Area	Without family	Non-smoker	Muslim	Sometimes (3)	Sometimes (3)	Often (4)	Often (4)	Rarely (2)	Rarely (2)	Rarely (2)	Rarely (2)	Not at all (0)	Not at all (0)	More than half of the days (2)	Not at all (0)	Nearly every day (3)	Several days (1)	Nearly every day (3)	Several days (1)	Nearly every day (3)	Nearly every day (3)	Several days (1)	Nearly every day (3)	Not at all (0)	Not at all (0)	Not at all (0)	More than half of the days (2)	12.01 AM to 2.00 AM	Within 15 minutes	5.00 AM to 7.00 AM	4 to 6 hours	Less than 5 hours	Not during last month (0)	Less then once a week (1)	Once or twice a week (2)	Three or more in week (3)	Three or more in week (3)	Not during last month (0)	Less then once a week (1)	Not during last month (0)
Agree	Pharmacist	31-40	Male	18.5–25.0	Married	Graduate or above	Pharmaceutical industry	Medium	Urban Area	Without family	Non-smoker	Hindu	Sometimes (3)	Rarely (2)	Sometimes (3)	Rarely (2)	Often (4)	Rarely (2)	Rarely (2)	Sometimes (3)	Several days (1)	More than half of the days (2)	Nearly every day (3)	Several days (1)	Not at all (0)	Several days (1)	More than half of the days (2)	Not at all (0)	Not at all (0)	More than half of the days (2)	Several days (1)	Several days (1)	Several days (1)	Nearly every day (3)	Not at all (0)	Several days (1)	12.01 AM to 2.00 AM	16-30 minutes	5.00 AM to 7.00 AM	4 to 6 hours	5 to 7 hours	Not during last month (0)	Once or twice a week (2)	Three or more in week (3)	Not during last month (0)	Once or twice a week (2)	Less then once a week (1)	Once or twice a week (2)	Once or twice a week (2)
Agree	Physician	31-40	Female	Above 25.0	Married	Graduate or above	HospitalHospital/clinic	Low	Urban Area	With family	Non-smoker	Muslim	Often (4)	Rarely (2)	Rarely (2)	Sometimes (3)	Rarely (2)	Never (1)	Sometimes (3)	Sometimes (3)	More than half of the days (2)	Nearly every day (3)	Several days (1)	More than half of the days (2)	Nearly every day (3)	Not at all (0)	Several days (1)	More than half of the days (2)	Nearly every day (3)	Not at all (0)	Nearly every day (3)	Several days (1)	Nearly every day (3)	Nearly every day (3)	Nearly every day (3)	Not at all (0)	10.01 PM to 12.00 AM	16-30 minutes	5.00 AM to 7.00 AM	4 to 6 hours	Less than 5 hours	Less then once a week (1)	Not during last month (0)	Not during last month (0)	Less then once a week (1)	Not during last month (0)	Three or more in week (3)	Three or more in week (3)	Less then once a week (1)
Agree	Medical Technologist	20-30	Male	Above 25.0	Unmarried	Higher secondary level	HospitalHospital/clinic	Low	Urban Area	With family	Non-smoker	Muslim	Sometimes (3)	Never (1)	Often (4)	Often (4)	Often (4)	Sometimes (3)	Rarely (2)	Sometimes (3)	More than half of the days (2)	More than half of the days (2)	Several days (1)	Several days (1)	Several days (1)	Not at all (0)	Not at all (0)	Not at all (0)	Not at all (0)	More than half of the days (2)	Several days (1)	Nearly every day (3)	Several days (1)	Not at all (0)	Several days (1)	Nearly every day (3)	After 2.00 AM	Within 15 minutes	After 9.00 AM	7 to 8 hours	5 to 7 hours	Not during last month (0)	Not during last month (0)	Not during last month (0)	Not during last month (0)	Not during last month (0)	Not during last month (0)	Not during last month (0)	Not during last month (0)
Agree	Medical Technologist	31-40	Male	Above 25.0	Married	Higher secondary level	Private chamber	Low	Urban Area	With family	Smoker	Muslim	Often (4)	Often (4)	Sometimes (3)	Sometimes (3)	Never (1)	Never (1)	Sometimes (3)	Often (4)	Not at all (0)	Several days (1)	Several days (1)	Several days (1)	Several days (1)	Nearly every day (3)	Several days (1)	Several days (1)	Not at all (0)	Several days (1)	Several days (1)	Several days (1)	Nearly every day (3)	Nearly every day (3)	More than half of the days (2)	Not at all (0)	After 2.00 AM	16-30 minutes	7.01 AM to 9.00 AM	4 to 6 hours	5 to 7 hours	Not during last month (0)	Not during last month (0)	Not during last month (0)	Not during last month (0)	Not during last month (0)	Not during last month (0)	Not during last month (0)	Three or more in week (3)
Agree	Medical Technologist	31-40	Male	18.5–25.0	Married	Higher secondary level	Private chamber	Low	Urban Area	With family	Smoker	Muslim	Often (4)	Never (1)	Sometimes (3)	Rarely (2)	Sometimes (3)	Often (4)	Rarely (2)	Sometimes (3)	Several days (1)	Several days (1)	Several days (1)	Several days (1)	Several days (1)	More than half of the days (2)	More than half of the days (2)	Several days (1)	Not at all (0)	Several days (1)	Several days (1)	Several days (1)	Several days (1)	Not at all (0)	Several days (1)	Nearly every day (3)	12.01 AM to 2.00 AM	16-30 minutes	7.01 AM to 9.00 AM	4 to 6 hours	5 to 7 hours	Once or twice a week (2)	Once or twice a week (2)	Less then once a week (1)	Less then once a week (1)	Less then once a week (1)	Not during last month (0)	Not during last month (0)	Once or twice a week (2)
Agree	Medical Technologist	20-30	Male	18.5–25.0	Unmarried	Higher secondary level	Private chamber	Low	Urban Area	With family	Smoker	Hindu	Sometimes (3)	Sometimes (3)	Sometimes (3)	Never (1)	Sometimes (3)	Often (4)	Sometimes (3)	Often (4)	Nearly every day (3)	Several days (1)	Not at all (0)	Nearly every day (3)	Nearly every day (3)	Nearly every day (3)	Not at all (0)	Not at all (0)	Several days (1)	Nearly every day (3)	Nearly every day (3)	Nearly every day (3)	Several days (1)	Several days (1)	Nearly every day (3)	Nearly every day (3)	10.01 PM to 12.00 AM	More than 60 minutes	7.01 AM to 9.00 AM	7 to 8 hours	More than 10 hours	Once or twice a week (2)	Once or twice a week (2)	Once or twice a week (2)	Less then once a week (1)	Three or more in week (3)	Three or more in week (3)	Three or more in week (3)	Less then once a week (1)
Agree	Medical Technologist	31-40	Male	Below 18.5	Married	Higher secondary level	HospitalHospital/clinic	Low	Rural Area	With family	Smoker	Muslim	Sometimes (3)	Never (1)	Often (4)	Often (4)	Sometimes (3)	Often (4)	Rarely (2)	Never (1)	Nearly every day (3)	Several days (1)	Not at all (0)	Several days (1)	Several days (1)	Several days (1)	Not at all (0)	Several days (1)	Several days (1)	Nearly every day (3)	Several days (1)	Several days (1)	Several days (1)	Not at all (0)	Nearly every day (3)	Nearly every day (3)	After 2.00 AM	16-30 minutes	7.01 AM to 9.00 AM	4 to 6 hours	5 to 7 hours	Three or more in week (3)	Less then once a week (1)	Once or twice a week (2)	Not during last month (0)	Not during last month (0)	Not during last month (0)	Once or twice a week (2)	Not during last month (0)
Agree	Medical Technologist	51-60	Male	Above 25.0	Married	Higher secondary level	Private chamber	Low	Urban Area	With family	Smoker	Muslim	Often (4)	Sometimes (3)	Sometimes (3)	Sometimes (3)	Sometimes (3)	Often (4)	Sometimes (3)	Sometimes (3)	Several days (1)	Several days (1)	Several days (1)	Several days (1)	More than half of the days (2)	Several days (1)	Several days (1)	Not at all (0)	More than half of the days (2)	More than half of the days (2)	Several days (1)	Several days (1)	Several days (1)	More than half of the days (2)	More than half of the days (2)	Several days (1)	12.01 AM to 2.00 AM	16-30 minutes	5.00 AM to 7.00 AM	4 to 6 hours	8 to 10 hours	Once or twice a week (2)	Once or twice a week (2)	Less then once a week (1)	Once or twice a week (2)	Once or twice a week (2)	Less then once a week (1)	Less then once a week (1)	Less then once a week (1)
Agree	Medical Technologist	20-30	Male	Above 25.0	Unmarried	Higher secondary level	HospitalHospital/clinic	Low	Rural Area	With family	Smoker	Muslim	Often (4)	Rarely (2)	Never (1)	Never (1)	Never (1)	Never (1)	Sometimes (3)	Often (4)	Not at all (0)	Not at all (0)	Not at all (0)	Several days (1)	Several days (1)	Not at all (0)	Not at all (0)	Not at all (0)	Not at all (0)	Not at all (0)	Several days (1)	Several days (1)	Not at all (0)	Not at all (0)	Not at all (0)	Several days (1)	10.01 PM to 12.00 AM	31-60 minutes	7.01 AM to 9.00 AM	4 to 6 hours	8 to 10 hours	Less then once a week (1)	Three or more in week (3)	Not during last month (0)	Not during last month (0)	Not during last month (0)	Not during last month (0)	Not during last month (0)	Not during last month (0)
Agree	Medical Technologist	31-40	Male	Above 25.0	Married	Higher secondary level	Private chamber	Low	Urban Area	With family	Smoker	Muslim	Sometimes (3)	Never (1)	Never (1)	Never (1)	Sometimes (3)	Sometimes (3)	Rarely (2)	Often (4)	More than half of the days (2)	More than half of the days (2)	Nearly every day (3)	Several days (1)	More than half of the days (2)	Nearly every day (3)	Nearly every day (3)	Nearly every day (3)	Not at all (0)	Several days (1)	Several days (1)	Several days (1)	Several days (1)	Not at all (0)	Nearly every day (3)	More than half of the days (2)	12.01 AM to 2.00 AM	More than 60 minutes	After 9.00 AM	7 to 8 hours	8 to 10 hours	Three or more in week (3)	Not during last month (0)	Less then once a week (1)	Not during last month (0)	Not during last month (0)	Once or twice a week (2)	Three or more in week (3)	Once or twice a week (2)
Agree	Medical Technologist	20-30	Male	18.5–25.0	Married	Higher secondary level	Private chamber	Low	Rural Area	With family	Smoker	Muslim	Sometimes (3)	Often (4)	Never (1)	Sometimes (3)	Never (1)	Never (1)	Often (4)	Often (4)	Nearly every day (3)	Not at all (0)	Several days (1)	Several days (1)	Several days (1)	Not at all (0)	Not at all (0)	Not at all (0)	Not at all (0)	Not at all (0)	Several days (1)	Several days (1)	Not at all (0)	Not at all (0)	Several days (1)	Not at all (0)	10.01 PM to 12.00 AM	16-30 minutes	5.00 AM to 7.00 AM	7 to 8 hours	5 to 7 hours	Not during last month (0)	Not during last month (0)	Not during last month (0)	Not during last month (0)	Not during last month (0)	Not during last month (0)	Once or twice a week (2)	Less then once a week (1)
Agree	Medical Technologist	31-40	Male	18.5–25.0	Married	Higher secondary level	Private chamber	Low	Urban Area	With family	Smoker	Muslim	Often (4)	Never (1)	Rarely (2)	Often (4)	Rarely (2)	Often (4)	Rarely (2)	Often (4)	Several days (1)	Nearly every day (3)	Not at all (0)	Several days (1)	Not at all (0)	More than half of the days (2)	Nearly every day (3)	Not at all (0)	Not at all (0)	Several days (1)	Nearly every day (3)	Nearly every day (3)	Not at all (0)	More than half of the days (2)	Nearly every day (3)	Nearly every day (3)	10.01 PM to 12.00 AM	16-30 minutes	Before 5.00 AM	7 to 8 hours	8 to 10 hours	Not during last month (0)	Not during last month (0)	Once or twice a week (2)	Less then once a week (1)	Three or more in week (3)	Not during last month (0)	Not during last month (0)	Less then once a week (1)
Agree	Medical Technologist	31-40	Male	Above 25.0	Married	Higher secondary level	Private chamber	Low	Rural Area	With family	Non-smoker	Hindu	Often (4)	Sometimes (3)	Never (1)	Sometimes (3)	Sometimes (3)	Sometimes (3)	Sometimes (3)	Rarely (2)	Several days (1)	Not at all (0)	Several days (1)	Not at all (0)	Not at all (0)	Not at all (0)	Not at all (0)	Not at all (0)	Not at all (0)	Not at all (0)	Not at all (0)	Several days (1)	Not at all (0)	Not at all (0)	Several days (1)	Several days (1)	Before 10.00 PM	Within 15 minutes	7.01 AM to 9.00 AM	7 to 8 hours	8 to 10 hours	Not during last month (0)	Once or twice a week (2)	Once or twice a week (2)	Not during last month (0)	Not during last month (0)	Not during last month (0)	Once or twice a week (2)	Once or twice a week (2)
Agree	Nurse	41-50	Female	18.5–25.0	Married	Higher secondary level	HospitalHospital/clinic	Medium	Rural Area	Without family	Non-smoker	Hindu	Sometimes (3)	Sometimes (3)	Sometimes (3)	Sometimes (3)	Sometimes (3)	Sometimes (3)	Sometimes (3)	Rarely (2)	Several days (1)	More than half of the days (2)	More than half of the days (2)	More than half of the days (2)	More than half of the days (2)	Several days (1)	More than half of the days (2)	More than half of the days (2)	Several days (1)	More than half of the days (2)	More than half of the days (2)	More than half of the days (2)	More than half of the days (2)	More than half of the days (2)	More than half of the days (2)	More than half of the days (2)	12.01 AM to 2.00 AM	Within 15 minutes	7.01 AM to 9.00 AM	7 to 8 hours	5 to 7 hours	Once or twice a week (2)	Less then once a week (1)	Not during last month (0)	Not during last month (0)	Less then once a week (1)	Not during last month (0)	Once or twice a week (2)	Not during last month (0)
Agree	Physician	51-60	Female	Above 25.0	Married	Graduate or above	Others	Medium	Urban Area	With family	Non-smoker	Hindu	Often (4)	Often (4)	Often (4)	Often (4)	Sometimes (3)	Often (4)	Rarely (2)	Sometimes (3)	Several days (1)	Several days (1)	Several days (1)	Several days (1)	Several days (1)	Several days (1)	Several days (1)	Not at all (0)	Several days (1)	Nearly every day (3)	More than half of the days (2)	Several days (1)	Not at all (0)	Several days (1)	Several days (1)	Nearly every day (3)	10.01 PM to 12.00 AM	16-30 minutes	7.01 AM to 9.00 AM	4 to 6 hours	5 to 7 hours	Once or twice a week (2)	Less then once a week (1)	Less then once a week (1)	Less then once a week (1)	Not during last month (0)	Less then once a week (1)	Not during last month (0)	Less then once a week (1)
Agree	Medical Technologist	20-30	Male	Above 25.0	Unmarried	Graduate or above	HospitalHospital/clinic	Low	Urban Area	With family	Non-smoker	Hindu	Sometimes (3)	Never (1)	Often (4)	Sometimes (3)	Often (4)	Often (4)	Rarely (2)	Rarely (2)	Not at all (0)	Nearly every day (3)	Not at all (0)	Nearly every day (3)	Nearly every day (3)	Not at all (0)	Not at all (0)	Not at all (0)	Several days (1)	Nearly every day (3)	Several days (1)	Nearly every day (3)	Nearly every day (3)	Nearly every day (3)	Several days (1)	Several days (1)	12.01 AM to 2.00 AM	Within 15 minutes	5.00 AM to 7.00 AM	Less than 4 hours	8 to 10 hours	Three or more in week (3)	Once or twice a week (2)	Once or twice a week (2)	Once or twice a week (2)	Less then once a week (1)	Less then once a week (1)	Less then once a week (1)	Once or twice a week (2)
Agree	Medical Technologist	41-50	Male	Above 25.0	Married	Higher secondary level	Private chamber	Low	Urban Area	With family	Non-smoker	Muslim	Sometimes (3)	Sometimes (3)	Sometimes (3)	Often (4)	Often (4)	Often (4)	Never (1)	Never (1)	More than half of the days (2)	Nearly every day (3)	Nearly every day (3)	Several days (1)	Several days (1)	Nearly every day (3)	Several days (1)	More than half of the days (2)	Not at all (0)	Nearly every day (3)	Several days (1)	Several days (1)	Several days (1)	Several days (1)	Nearly every day (3)	Several days (1)	10.01 PM to 12.00 AM	Within 15 minutes	5.00 AM to 7.00 AM	4 to 6 hours	5 to 7 hours	Once or twice a week (2)	Once or twice a week (2)	Three or more in week (3)	Three or more in week (3)	Not during last month (0)	Not during last month (0)	Not during last month (0)	Less then once a week (1)
Agree	Medical Technologist	31-40	Male	18.5–25.0	Married	Higher secondary level	HospitalHospital/clinic	Low	Urban Area	With family	Smoker	Hindu	Sometimes (3)	Never (1)	Sometimes (3)	Sometimes (3)	Sometimes (3)	Sometimes (3)	Never (1)	Often (4)	Several days (1)	Several days (1)	Not at all (0)	Not at all (0)	Not at all (0)	Not at all (0)	Several days (1)	Not at all (0)	Not at all (0)	Not at all (0)	Not at all (0)	Not at all (0)	Not at all (0)	Not at all (0)	Not at all (0)	Not at all (0)	12.01 AM to 2.00 AM	Within 15 minutes	5.00 AM to 7.00 AM	4 to 6 hours	5 to 7 hours	Once or twice a week (2)	Not during last month (0)	Less then once a week (1)	Not during last month (0)	Not during last month (0)	Not during last month (0)	Not during last month (0)	Less then once a week (1)
Agree	Medical Technologist	31-40	Male	18.5–25.0	Married	Higher secondary level	HospitalHospital/clinic	Low	Urban Area	With family	Smoker	Hindu	Sometimes (3)	Never (1)	Sometimes (3)	Sometimes (3)	Sometimes (3)	Sometimes (3)	Never (1)	Often (4)	Several days (1)	Several days (1)	Not at all (0)	Not at all (0)	Not at all (0)	Not at all (0)	Several days (1)	Not at all (0)	Not at all (0)	Not at all (0)	Not at all (0)	Not at all (0)	Not at all (0)	Not at all (0)	Not at all (0)	Not at all (0)	12.01 AM to 2.00 AM	Within 15 minutes	5.00 AM to 7.00 AM	4 to 6 hours	5 to 7 hours	Once or twice a week (2)	Not during last month (0)	Less then once a week (1)	Not during last month (0)	Not during last month (0)	Not during last month (0)	Not during last month (0)	Less then once a week (1)
Agree	Medical Technologist	31-40	Male	Above 25.0	Married	Higher secondary level	HospitalHospital/clinic	Low	Rural Area	With family	Smoker	Muslim	Often (4)	Never (1)	Sometimes (3)	Never (1)	Often (4)	Often (4)	Often (4)	Rarely (2)	Not at all (0)	Several days (1)	Not at all (0)	Several days (1)	Several days (1)	Several days (1)	Not at all (0)	Nearly every day (3)	Not at all (0)	Nearly every day (3)	Nearly every day (3)	Nearly every day (3)	Nearly every day (3)	Nearly every day (3)	Nearly every day (3)	Nearly every day (3)	12.01 AM to 2.00 AM	16-30 minutes	5.00 AM to 7.00 AM	4 to 6 hours	5 to 7 hours	Three or more in week (3)	Three or more in week (3)	Once or twice a week (2)	Less then once a week (1)	Not during last month (0)	Not during last month (0)	Not during last month (0)	Three or more in week (3)
Agree	Medical Technologist	41-50	Female	Above 25.0	Married	Graduate or above	Private chamber	Low	Rural Area	With family	Non-smoker	Muslim	Sometimes (3)	Sometimes (3)	Sometimes (3)	Sometimes (3)	Sometimes (3)	Sometimes (3)	Sometimes (3)	Rarely (2)	Several days (1)	More than half of the days (2)	More than half of the days (2)	More than half of the days (2)	More than half of the days (2)	Several days (1)	More than half of the days (2)	More than half of the days (2)	Several days (1)	More than half of the days (2)	More than half of the days (2)	More than half of the days (2)	More than half of the days (2)	More than half of the days (2)	More than half of the days (2)	More than half of the days (2)	12.01 AM to 2.00 AM	Within 15 minutes	7.01 AM to 9.00 AM	7 to 8 hours	5 to 7 hours	Once or twice a week (2)	Less then once a week (1)	Not during last month (0)	Not during last month (0)	Less then once a week (1)	Not during last month (0)	Once or twice a week (2)	Not during last month (0)
Agree	Medical Technologist	41-50	Male	Above 25.0	Married	Higher secondary level	Private chamber	Low	Rural Area	With family	Non-smoker	Muslim	Rarely (2)	Sometimes (3)	Never (1)	Never (1)	Rarely (2)	Never (1)	Never (1)	Sometimes (3)	Not at all (0)	Not at all (0)	Several days (1)	Several days (1)	Several days (1)	Several days (1)	More than half of the days (2)	Not at all (0)	Not at all (0)	Not at all (0)	Several days (1)	Several days (1)	Several days (1)	Several days (1)	Not at all (0)	Not at all (0)	12.01 AM to 2.00 AM	16-30 minutes	7.01 AM to 9.00 AM	4 to 6 hours	5 to 7 hours	Not during last month (0)	Less then once a week (1)	Not during last month (0)	Not during last month (0)	Less then once a week (1)	Less then once a week (1)	Less then once a week (1)	Not during last month (0)
Agree	Physician	41-50	Male	Above 25.0	Married	Graduate or above	HospitalHospital/clinic	Low	Urban Area	With family	Smoker	Muslim	Sometimes (3)	Sometimes (3)	Sometimes (3)	Sometimes (3)	Sometimes (3)	Rarely (2)	Rarely (2)	Sometimes (3)	Not at all (0)	Several days (1)	Several days (1)	Several days (1)	Not at all (0)	Not at all (0)	Several days (1)	Several days (1)	Several days (1)	Several days (1)	Several days (1)	Several days (1)	Not at all (0)	Not at all (0)	Not at all (0)	Several days (1)	10.01 PM to 12.00 AM	Within 15 minutes	7.01 AM to 9.00 AM	4 to 6 hours	5 to 7 hours	Once or twice a week (2)	Less then once a week (1)	Less then once a week (1)	Once or twice a week (2)	Less then once a week (1)	Less then once a week (1)	Once or twice a week (2)	Once or twice a week (2)
Agree	Medical Technologist	31-40	Male	Above 25.0	Married	Higher secondary level	HospitalHospital/clinic	Low	Rural Area	With family	Non-smoker	Muslim	Often (4)	Sometimes (3)	Sometimes (3)	Often (4)	Sometimes (3)	Sometimes (3)	Sometimes (3)	Rarely (2)	Not at all (0)	Several days (1)	Not at all (0)	Several days (1)	More than half of the days (2)	More than half of the days (2)	More than half of the days (2)	Not at all (0)	Several days (1)	More than half of the days (2)	More than half of the days (2)	More than half of the days (2)	Several days (1)	Several days (1)	Several days (1)	Nearly every day (3)	12.01 AM to 2.00 AM	More than 60 minutes	7.01 AM to 9.00 AM	4 to 6 hours	5 to 7 hours	Three or more in week (3)	Once or twice a week (2)	Once or twice a week (2)	Less then once a week (1)	Once or twice a week (2)	Not during last month (0)	Three or more in week (3)	Less then once a week (1)
Agree	Medical Technologist	41-50	Male	Above 25.0	Married	Higher secondary level	Private chamber	Low	Rural Area	With family	Smoker	Hindu	Often (4)	Rarely (2)	Sometimes (3)	Sometimes (3)	Sometimes (3)	Often (4)	Sometimes (3)	Sometimes (3)	Several days (1)	Nearly every day (3)	Several days (1)	Not at all (0)	Several days (1)	Not at all (0)	Not at all (0)	Several days (1)	Not at all (0)	Several days (1)	More than half of the days (2)	Nearly every day (3)	Several days (1)	More than half of the days (2)	Several days (1)	Nearly every day (3)	12.01 AM to 2.00 AM	Within 15 minutes	5.00 AM to 7.00 AM	4 to 6 hours	5 to 7 hours	Once or twice a week (2)	Less then once a week (1)	Less then once a week (1)	Not during last month (0)	Once or twice a week (2)	Not during last month (0)	Once or twice a week (2)	Less then once a week (1)
Agree	Physician	31-40	Male	Above 25.0	Unmarried	Graduate or above	HospitalHospital/clinic	Low	Urban Area	With family	Smoker	Muslim	Sometimes (3)	Sometimes (3)	Rarely (2)	Sometimes (3)	Sometimes (3)	Rarely (2)	Often (4)	Rarely (2)	Several days (1)	More than half of the days (2)	Not at all (0)	Several days (1)	More than half of the days (2)	More than half of the days (2)	Not at all (0)	Several days (1)	Several days (1)	Several days (1)	Several days (1)	Not at all (0)	More than half of the days (2)	Several days (1)	Several days (1)	Not at all (0)	12.01 AM to 2.00 AM	16-30 minutes	5.00 AM to 7.00 AM	4 to 6 hours	5 to 7 hours	Once or twice a week (2)	Once or twice a week (2)	Less then once a week (1)	Once or twice a week (2)	Less then once a week (1)	Once or twice a week (2)	Less then once a week (1)	Once or twice a week (2)
Agree	Medical Technologist	31-40	Male	18.5–25.0	Married	Higher secondary level	HospitalHospital/clinic	Low	Rural Area	With family	Smoker	Hindu	Often (4)	Never (1)	Sometimes (3)	Sometimes (3)	Sometimes (3)	Often (4)	Often (4)	Rarely (2)	Several days (1)	Nearly every day (3)	Nearly every day (3)	Nearly every day (3)	Several days (1)	Not at all (0)	Several days (1)	Several days (1)	Several days (1)	Nearly every day (3)	Nearly every day (3)	Several days (1)	Several days (1)	Several days (1)	More than half of the days (2)	Nearly every day (3)	10.01 PM to 12.00 AM	Within 15 minutes	5.00 AM to 7.00 AM	7 to 8 hours	5 to 7 hours	Less then once a week (1)	Once or twice a week (2)	Not during last month (0)	Not during last month (0)	Less then once a week (1)	Not during last month (0)	Once or twice a week (2)	Not during last month (0)
Agree	Nurse	31-40	Female	18.5–25.0	Married	Graduate or above	Private chamber	Medium	Urban Area	With family	Non-smoker	Muslim	Often (4)	Often (4)	Often (4)	Often (4)	Often (4)	Often (4)	Often (4)	Rarely (2)	Nearly every day (3)	Nearly every day (3)	Nearly every day (3)	More than half of the days (2)	More than half of the days (2)	Several days (1)	More than half of the days (2)	Nearly every day (3)	More than half of the days (2)	More than half of the days (2)	More than half of the days (2)	Nearly every day (3)	Nearly every day (3)	Nearly every day (3)	Nearly every day (3)	Nearly every day (3)	12.01 AM to 2.00 AM	Within 15 minutes	5.00 AM to 7.00 AM	7 to 8 hours	5 to 7 hours	Once or twice a week (2)	Once or twice a week (2)	Once or twice a week (2)	Less then once a week (1)	Three or more in week (3)	Once or twice a week (2)	Less then once a week (1)	Less then once a week (1)
Agree	Pharmacist	20-30	Male	18.5–25.0	Married	Graduate or above	Pharmaceutical industry	High	Urban Area	With family	Non-smoker	Muslim	Never (1)	Never (1)	Never (1)	Never (1)	Never (1)	Never (1)	Sometimes (3)	Often (4)	Nearly every day (3)	Not at all (0)	Not at all (0)	Not at all (0)	Not at all (0)	Not at all (0)	Not at all (0)	Not at all (0)	Not at all (0)	Not at all (0)	Not at all (0)	Not at all (0)	Not at all (0)	Not at all (0)	Not at all (0)	Not at all (0)	After 2.00 AM	Within 15 minutes	After 9.00 AM	7 to 8 hours	8 to 10 hours	Less then once a week (1)	Less then once a week (1)	Three or more in week (3)	Not during last month (0)	Less then once a week (1)	Not during last month (0)	Not during last month (0)	Not during last month (0)
Agree	Medical Technologist	31-40	Male	18.5–25.0	Married	Higher secondary level	HospitalHospital/clinic	Low	Rural Area	Without family	Smoker	Muslim	Sometimes (3)	Often (4)	Sometimes (3)	Sometimes (3)	Sometimes (3)	Sometimes (3)	Sometimes (3)	Rarely (2)	More than half of the days (2)	More than half of the days (2)	Not at all (0)	Several days (1)	Not at all (0)	Not at all (0)	Not at all (0)	Not at all (0)	Not at all (0)	More than half of the days (2)	Nearly every day (3)	Nearly every day (3)	Several days (1)	Several days (1)	More than half of the days (2)	More than half of the days (2)	12.01 AM to 2.00 AM	Within 15 minutes	5.00 AM to 7.00 AM	4 to 6 hours	5 to 7 hours	Less then once a week (1)	Less then once a week (1)	Not during last month (0)	Not during last month (0)	Once or twice a week (2)	Less then once a week (1)	Not during last month (0)	Less then once a week (1)
Agree	Medical Technologist	41-50	Male	18.5–25.0	Married	Higher secondary level	Private chamber	Low	Rural Area	With family	Smoker	Hindu	Rarely (2)	Never (1)	Sometimes (3)	Sometimes (3)	Sometimes (3)	Rarely (2)	Rarely (2)	Sometimes (3)	Nearly every day (3)	Several days (1)	Several days (1)	Several days (1)	Several days (1)	Not at all (0)	Several days (1)	Several days (1)	Not at all (0)	Several days (1)	Not at all (0)	Several days (1)	Several days (1)	Several days (1)	Several days (1)	Several days (1)	12.01 AM to 2.00 AM	16-30 minutes	5.00 AM to 7.00 AM	4 to 6 hours	8 to 10 hours	Less then once a week (1)	Less then once a week (1)	Three or more in week (3)	Not during last month (0)	Not during last month (0)	Not during last month (0)	Three or more in week (3)	Less then once a week (1)
Agree	Medical Technologist	20-30	Male	Above 25.0	Unmarried	Higher secondary level	Private chamber	Low	Rural Area	With family	Non-smoker	Muslim	Often (4)	Sometimes (3)	Sometimes (3)	Sometimes (3)	Sometimes (3)	Rarely (2)	Rarely (2)	Sometimes (3)	Nearly every day (3)	Several days (1)	Several days (1)	Several days (1)	Several days (1)	Not at all (0)	Several days (1)	Several days (1)	Not at all (0)	Several days (1)	Not at all (0)	Several days (1)	Several days (1)	Several days (1)	Several days (1)	Several days (1)	12.01 AM to 2.00 AM	16-30 minutes	5.00 AM to 7.00 AM	4 to 6 hours	8 to 10 hours	Less then once a week (1)	Less then once a week (1)	Three or more in week (3)	Not during last month (0)	Not during last month (0)	Not during last month (0)	Three or more in week (3)	Less then once a week (1)
Agree	Medical Technologist	31-40	Male	Above 25.0	Married	Higher secondary level	Others	Low	Urban Area	With family	Non-smoker	Muslim	Sometimes (3)	Never (1)	Rarely (2)	Rarely (2)	Sometimes (3)	Rarely (2)	Rarely (2)	Sometimes (3)	Several days (1)	Several days (1)	Several days (1)	More than half of the days (2)	Several days (1)	Several days (1)	Several days (1)	More than half of the days (2)	Several days (1)	Several days (1)	More than half of the days (2)	More than half of the days (2)	More than half of the days (2)	More than half of the days (2)	More than half of the days (2)	Several days (1)	10.01 PM to 12.00 AM	Within 15 minutes	5.00 AM to 7.00 AM	4 to 6 hours	5 to 7 hours	Less then once a week (1)	Less then once a week (1)	Less then once a week (1)	Once or twice a week (2)	Once or twice a week (2)	Less then once a week (1)	Once or twice a week (2)	Less then once a week (1)
Agree	Medical Technologist	31-40	Male	Above 25.0	Married	Graduate or above	HospitalHospital/clinic	Low	Urban Area	With family	Non-smoker	Muslim	Never (1)	Sometimes (3)	Sometimes (3)	Sometimes (3)	Sometimes (3)	Rarely (2)	Often (4)	Rarely (2)	Nearly every day (3)	Nearly every day (3)	Several days (1)	Nearly every day (3)	Nearly every day (3)	Nearly every day (3)	Nearly every day (3)	Several days (1)	Nearly every day (3)	Nearly every day (3)	Nearly every day (3)	Nearly every day (3)	Nearly every day (3)	Several days (1)	Nearly every day (3)	Nearly every day (3)	12.01 AM to 2.00 AM	16-30 minutes	5.00 AM to 7.00 AM	4 to 6 hours	8 to 10 hours	Once or twice a week (2)	Three or more in week (3)	Three or more in week (3)	Three or more in week (3)	Less then once a week (1)	Less then once a week (1)	Three or more in week (3)	Once or twice a week (2)
Agree	Medical Technologist	41-50	Male	Above 25.0	Married	Higher secondary level	Private chamber	Low	Urban Area	With family	Smoker	Muslim	Rarely (2)	Rarely (2)	Never (1)	Never (1)	Sometimes (3)	Never (1)	Sometimes (3)	Sometimes (3)	Not at all (0)	Several days (1)	Several days (1)	Several days (1)	Several days (1)	Not at all (0)	Not at all (0)	Not at all (0)	Not at all (0)	Not at all (0)	Not at all (0)	Not at all (0)	Not at all (0)	Not at all (0)	More than half of the days (2)	Several days (1)	12.01 AM to 2.00 AM	Within 15 minutes	7.01 AM to 9.00 AM	7 to 8 hours	8 to 10 hours	Not during last month (0)	Not during last month (0)	Not during last month (0)	Not during last month (0)	Less then once a week (1)	Not during last month (0)	Not during last month (0)	Not during last month (0)
Agree	Medical Technologist	31-40	Male	Above 25.0	Married	Higher secondary level	Private chamber	Low	Urban Area	Without family	Smoker	Muslim	Often (4)	Never (1)	Never (1)	Rarely (2)	Sometimes (3)	Rarely (2)	Rarely (2)	Often (4)	Not at all (0)	Several days (1)	Not at all (0)	Several days (1)	Several days (1)	Several days (1)	Several days (1)	Not at all (0)	Not at all (0)	Several days (1)	Several days (1)	Several days (1)	Several days (1)	Several days (1)	More than half of the days (2)	Several days (1)	12.01 AM to 2.00 AM	Within 15 minutes	After 9.00 AM	7 to 8 hours	8 to 10 hours	Less then once a week (1)	Not during last month (0)	Not during last month (0)	Less then once a week (1)	Not during last month (0)	Not during last month (0)	Once or twice a week (2)	Once or twice a week (2)
Agree	Pharmacist	20-30	Female	Above 25.0	Unmarried	Graduate or above	Pharmaceutical industry	Low	Urban Area	With family	Non-smoker	Muslim	Often (4)	Sometimes (3)	Often (4)	Often (4)	Often (4)	Often (4)	Sometimes (3)	Rarely (2)	Nearly every day (3)	Nearly every day (3)	Several days (1)	Nearly every day (3)	Several days (1)	More than half of the days (2)	Several days (1)	More than half of the days (2)	Several days (1)	Nearly every day (3)	Nearly every day (3)	Nearly every day (3)	Nearly every day (3)	Nearly every day (3)	Nearly every day (3)	Nearly every day (3)	12.01 AM to 2.00 AM	16-30 minutes	5.00 AM to 7.00 AM	4 to 6 hours	5 to 7 hours	Once or twice a week (2)	Once or twice a week (2)	Once or twice a week (2)	Less then once a week (1)	Not during last month (0)	Not during last month (0)	Three or more in week (3)	Less then once a week (1)
Agree	Medical Technologist	20-30	Male	Above 25.0	Married	Higher secondary level	Private chamber	Low	Urban Area	With family	Smoker	Hindu	Sometimes (3)	Often (4)	Rarely (2)	Sometimes (3)	Never (1)	Sometimes (3)	Rarely (2)	Often (4)	Several days (1)	Not at all (0)	Several days (1)	Several days (1)	Not at all (0)	Several days (1)	Several days (1)	Not at all (0)	Not at all (0)	Several days (1)	Not at all (0)	Several days (1)	Not at all (0)	Several days (1)	Not at all (0)	Several days (1)	After 2.00 AM	Within 15 minutes	5.00 AM to 7.00 AM	4 to 6 hours	5 to 7 hours	Not during last month (0)	Not during last month (0)	Less then once a week (1)	Not during last month (0)	Less then once a week (1)	Less then once a week (1)	Once or twice a week (2)	Less then once a week (1)
Agree	Medical Technologist	41-50	Male	Below 18.5	Married	Higher secondary level	Private chamber	Low	Urban Area	With family	Smoker	Hindu	Never (1)	Never (1)	Never (1)	Never (1)	Never (1)	Rarely (2)	Sometimes (3)	Sometimes (3)	Several days (1)	Not at all (0)	Several days (1)	Several days (1)	Several days (1)	Not at all (0)	Not at all (0)	Not at all (0)	Not at all (0)	Not at all (0)	Not at all (0)	Several days (1)	Not at all (0)	Not at all (0)	Not at all (0)	Not at all (0)	12.01 AM to 2.00 AM	Within 15 minutes	7.01 AM to 9.00 AM	7 to 8 hours	8 to 10 hours	Less then once a week (1)	Less then once a week (1)	Not during last month (0)	Not during last month (0)	Not during last month (0)	Less then once a week (1)	Not during last month (0)	Not during last month (0)
Agree	Medical Technologist	31-40	Male	18.5–25.0	Married	Higher secondary level	HospitalHospital/clinic	Low	Urban Area	Without family	Smoker	Hindu	Sometimes (3)	Never (1)	Sometimes (3)	Sometimes (3)	Sometimes (3)	Sometimes (3)	Never (1)	Often (4)	Several days (1)	Several days (1)	Not at all (0)	Not at all (0)	Not at all (0)	Not at all (0)	Several days (1)	Not at all (0)	Not at all (0)	Not at all (0)	Not at all (0)	Not at all (0)	Not at all (0)	Not at all (0)	Not at all (0)	Not at all (0)	12.01 AM to 2.00 AM	Within 15 minutes	5.00 AM to 7.00 AM	4 to 6 hours	5 to 7 hours	Once or twice a week (2)	Not during last month (0)	Less then once a week (1)	Not during last month (0)	Not during last month (0)	Not during last month (0)	Not during last month (0)	Less then once a week (1)
Agree	Nurse	31-40	Female	Above 25.0	Married	Graduate or above	HospitalHospital/clinic	Low	Urban Area	With family	Non-smoker	Muslim	Rarely (2)	Rarely (2)	Sometimes (3)	Sometimes (3)	Sometimes (3)	Sometimes (3)	Often (4)	Sometimes (3)	Several days (1)	Several days (1)	Not at all (0)	Nearly every day (3)	Several days (1)	Not at all (0)	Several days (1)	Nearly every day (3)	Several days (1)	Several days (1)	Several days (1)	Nearly every day (3)	Several days (1)	Several days (1)	Several days (1)	Not at all (0)	10.01 PM to 12.00 AM	Within 15 minutes	5.00 AM to 7.00 AM	4 to 6 hours	5 to 7 hours	Once or twice a week (2)	Less then once a week (1)	Not during last month (0)	Less then once a week (1)	Less then once a week (1)	Not during last month (0)	Once or twice a week (2)	Once or twice a week (2)
Agree	Medical Technologist	31-40	Male	18.5–25.0	Married	Higher secondary level	Private chamber	Low	Rural Area	With family	Smoker	Muslim	Often (4)	Never (1)	Never (1)	Never (1)	Never (1)	Never (1)	Often (4)	Often (4)	Not at all (0)	Several days (1)	Not at all (0)	Not at all (0)	Not at all (0)	Not at all (0)	Not at all (0)	Not at all (0)	Not at all (0)	Several days (1)	Not at all (0)	Several days (1)	Several days (1)	Not at all (0)	Several days (1)	Several days (1)	10.01 PM to 12.00 AM	Within 15 minutes	Before 5.00 AM	4 to 6 hours	5 to 7 hours	Not during last month (0)	Not during last month (0)	Not during last month (0)	Not during last month (0)	Less then once a week (1)	Not during last month (0)	Not during last month (0)	Less then once a week (1)
Agree	Medical Technologist	31-40	Male	Above 25.0	Married	Higher secondary level	HospitalHospital/clinic	Low	Rural Area	With family	Smoker	Muslim	Often (4)	Never (1)	Sometimes (3)	Never (1)	Often (4)	Often (4)	Often (4)	Rarely (2)	Not at all (0)	Several days (1)	Not at all (0)	Several days (1)	Several days (1)	Several days (1)	Not at all (0)	Nearly every day (3)	Not at all (0)	Nearly every day (3)	Nearly every day (3)	Nearly every day (3)	Nearly every day (3)	Nearly every day (3)	Nearly every day (3)	Nearly every day (3)	12.01 AM to 2.00 AM	16-30 minutes	5.00 AM to 7.00 AM	4 to 6 hours	5 to 7 hours	Three or more in week (3)	Three or more in week (3)	Once or twice a week (2)	Less then once a week (1)	Not during last month (0)	Not during last month (0)	Not during last month (0)	Three or more in week (3)
Agree	Medical Technologist	41-50	Female	Above 25.0	Married	Graduate or above	Private chamber	Low	Rural Area	With family	Non-smoker	Muslim	Sometimes (3)	Sometimes (3)	Sometimes (3)	Sometimes (3)	Sometimes (3)	Sometimes (3)	Sometimes (3)	Rarely (2)	Several days (1)	More than half of the days (2)	More than half of the days (2)	More than half of the days (2)	More than half of the days (2)	Several days (1)	More than half of the days (2)	More than half of the days (2)	Several days (1)	More than half of the days (2)	More than half of the days (2)	More than half of the days (2)	More than half of the days (2)	More than half of the days (2)	More than half of the days (2)	More than half of the days (2)	12.01 AM to 2.00 AM	Within 15 minutes	7.01 AM to 9.00 AM	7 to 8 hours	5 to 7 hours	Once or twice a week (2)	Less then once a week (1)	Not during last month (0)	Not during last month (0)	Less then once a week (1)	Not during last month (0)	Once or twice a week (2)	Not during last month (0)
Agree	Medical Technologist	41-50	Male	Above 25.0	Married	Higher secondary level	Private chamber	Low	Rural Area	Without family	Non-smoker	Muslim	Rarely (2)	Sometimes (3)	Never (1)	Never (1)	Rarely (2)	Never (1)	Never (1)	Sometimes (3)	Not at all (0)	Not at all (0)	Several days (1)	Several days (1)	Several days (1)	Several days (1)	More than half of the days (2)	Not at all (0)	Not at all (0)	Not at all (0)	Several days (1)	Several days (1)	Several days (1)	Several days (1)	Not at all (0)	Not at all (0)	12.01 AM to 2.00 AM	16-30 minutes	7.01 AM to 9.00 AM	4 to 6 hours	5 to 7 hours	Not during last month (0)	Less then once a week (1)	Not during last month (0)	Not during last month (0)	Less then once a week (1)	Less then once a week (1)	Less then once a week (1)	Not during last month (0)
Agree	Physician	20-30	Male	18.5–25.0	Unmarried	Graduate or above	HospitalHospital/clinic	Low	Urban Area	Without family	Non-smoker	Hindu	Sometimes (3)	Rarely (2)	Sometimes (3)	Rarely (2)	Sometimes (3)	Often (4)	Rarely (2)	Sometimes (3)	Several days (1)	Several days (1)	Several days (1)	Several days (1)	Several days (1)	More than half of the days (2)	More than half of the days (2)	Several days (1)	Not at all (0)	Several days (1)	Several days (1)	Several days (1)	Several days (1)	Not at all (0)	Several days (1)	Nearly every day (3)	12.01 AM to 2.00 AM	16-30 minutes	After 9.00 AM	4 to 6 hours	5 to 7 hours	Once or twice a week (2)	Once or twice a week (2)	Less then once a week (1)	Less then once a week (1)	Less then once a week (1)	Not during last month (0)	Not during last month (0)	Once or twice a week (2)
Agree	Pharmacist	20-30	Female	18.5–25.0	Unmarried	Graduate or above	Pharmaceutical industry	Low	Urban Area	Without family	Non-smoker	Muslim	Sometimes (3)	Sometimes (3)	Sometimes (3)	Sometimes (3)	Sometimes (3)	Sometimes (3)	Often (4)	Rarely (2)	Not at all (0)	Several days (1)	Several days (1)	Several days (1)	More than half of the days (2)	Several days (1)	More than half of the days (2)	Several days (1)	Several days (1)	Several days (1)	Several days (1)	Nearly every day (3)	More than half of the days (2)	Several days (1)	More than half of the days (2)	Nearly every day (3)	12.01 AM to 2.00 AM	16-30 minutes	Before 5.00 AM	4 to 6 hours	5 to 7 hours	Less then once a week (1)	Once or twice a week (2)	Less then once a week (1)	Less then once a week (1)	Once or twice a week (2)	Once or twice a week (2)	Once or twice a week (2)	Less then once a week (1)
Agree	Medical Technologist	31-40	Male	Above 25.0	Married	Higher secondary level	HospitalHospital/clinic	Low	Rural Area	With family	Non-smoker	Muslim	Often (4)	Sometimes (3)	Sometimes (3)	Often (4)	Sometimes (3)	Sometimes (3)	Sometimes (3)	Rarely (2)	Not at all (0)	Several days (1)	Not at all (0)	Several days (1)	More than half of the days (2)	More than half of the days (2)	More than half of the days (2)	Not at all (0)	Several days (1)	More than half of the days (2)	More than half of the days (2)	More than half of the days (2)	Several days (1)	Several days (1)	Several days (1)	Nearly every day (3)	12.01 AM to 2.00 AM	More than 60 minutes	7.01 AM to 9.00 AM	4 to 6 hours	5 to 7 hours	Three or more in week (3)	Once or twice a week (2)	Once or twice a week (2)	Less then once a week (1)	Once or twice a week (2)	Not during last month (0)	Three or more in week (3)	Less then once a week (1)
Agree	Nurse	31-40	Female	Above 25.0	Married	Graduate or above	HospitalHospital/clinic	Low	Rural Area	With family	Non-smoker	Hindu	Sometimes (3)	Often (4)	Never (1)	Sometimes (3)	Sometimes (3)	Often (4)	Sometimes (3)	Rarely (2)	Several days (1)	Several days (1)	Not at all (0)	Not at all (0)	Not at all (0)	Not at all (0)	Several days (1)	Not at all (0)	Not at all (0)	Several days (1)	Nearly every day (3)	Several days (1)	Several days (1)	Not at all (0)	Several days (1)	More than half of the days (2)	10.01 PM to 12.00 AM	Within 15 minutes	7.01 AM to 9.00 AM	4 to 6 hours	8 to 10 hours	Less then once a week (1)	Not during last month (0)	Not during last month (0)	Not during last month (0)	Not during last month (0)	Less then once a week (1)	Not during last month (0)	Less then once a week (1)
Agree	Pharmacist	20-30	Male	18.5–25.0	Unmarried	Graduate or above	Pharmaceutical industry	Low	Urban Area	With family	Non-smoker	Muslim	Never (1)	Never (1)	Never (1)	Never (1)	Never (1)	Never (1)	Sometimes (3)	Often (4)	Nearly every day (3)	Not at all (0)	Not at all (0)	Several days (1)	Not at all (0)	Not at all (0)	Not at all (0)	Not at all (0)	Not at all (0)	Not at all (0)	Not at all (0)	Not at all (0)	Not at all (0)	Not at all (0)	Not at all (0)	Not at all (0)	10.01 PM to 12.00 AM	Within 15 minutes	5.00 AM to 7.00 AM	4 to 6 hours	5 to 7 hours	Not during last month (0)	Three or more in week (3)	Less then once a week (1)	Not during last month (0)	Not during last month (0)	Not during last month (0)	Not during last month (0)	Not during last month (0)
Agree	Pharmacist	31-40	Male	18.5–25.0	Married	Graduate or above	Pharmaceutical industry	Low	Urban Area	With family	Non-smoker	Muslim	Often (4)	Sometimes (3)	Sometimes (3)	Sometimes (3)	Sometimes (3)	Often (4)	Sometimes (3)	Sometimes (3)	Not at all (0)	Several days (1)	More than half of the days (2)	Several days (1)	Several days (1)	More than half of the days (2)	More than half of the days (2)	Several days (1)	Several days (1)	Nearly every day (3)	Several days (1)	Several days (1)	Nearly every day (3)	More than half of the days (2)	Several days (1)	Several days (1)	10.01 PM to 12.00 AM	Within 15 minutes	Before 5.00 AM	4 to 6 hours	5 to 7 hours	Less then once a week (1)	Once or twice a week (2)	Less then once a week (1)	Once or twice a week (2)	Less then once a week (1)	Less then once a week (1)	Less then once a week (1)	Less then once a week (1)
Agree	Pharmacist	20-30	Male	Above 25.0	Unmarried	Graduate or above	Pharmaceutical industry	Low	Urban Area	With family	Smoker	Muslim	Often (4)	Sometimes (3)	Often (4)	Sometimes (3)	Sometimes (3)	Sometimes (3)	Sometimes (3)	Sometimes (3)	Several days (1)	Several days (1)	Several days (1)	Several days (1)	Several days (1)	Several days (1)	Several days (1)	More than half of the days (2)	Several days (1)	Several days (1)	Several days (1)	More than half of the days (2)	Not at all (0)	Not at all (0)	Several days (1)	Several days (1)	10.01 PM to 12.00 AM	Within 15 minutes	Before 5.00 AM	4 to 6 hours	5 to 7 hours	Once or twice a week (2)	Once or twice a week (2)	Less then once a week (1)	Less then once a week (1)	Once or twice a week (2)	Less then once a week (1)	Less then once a week (1)	Once or twice a week (2)
Agree	Medical Technologist	31-40	Male	Above 25.0	Married	Higher secondary level	Private chamber	Low	Rural Area	Without family	Non-smoker	Hindu	Often (4)	Sometimes (3)	Never (1)	Sometimes (3)	Sometimes (3)	Sometimes (3)	Sometimes (3)	Rarely (2)	Several days (1)	Not at all (0)	Several days (1)	Not at all (0)	Not at all (0)	Not at all (0)	Not at all (0)	Not at all (0)	Not at all (0)	Not at all (0)	Not at all (0)	Several days (1)	Not at all (0)	Not at all (0)	Several days (1)	Several days (1)	Before 10.00 PM	Within 15 minutes	7.01 AM to 9.00 AM	7 to 8 hours	8 to 10 hours	Not during last month (0)	Once or twice a week (2)	Once or twice a week (2)	Not during last month (0)	Not during last month (0)	Not during last month (0)	Once or twice a week (2)	Once or twice a week (2)
Agree	Nurse	20-30	Female	Above 25.0	Married	Graduate or above	Private chamber	Medium	Urban Area	With family	Non-smoker	Muslim	Sometimes (3)	Sometimes (3)	Sometimes (3)	Often (4)	Often (4)	Sometimes (3)	Often (4)	Sometimes (3)	More than half of the days (2)	Nearly every day (3)	More than half of the days (2)	More than half of the days (2)	More than half of the days (2)	Several days (1)	Several days (1)	Several days (1)	Not at all (0)	More than half of the days (2)	More than half of the days (2)	More than half of the days (2)	More than half of the days (2)	More than half of the days (2)	More than half of the days (2)	Nearly every day (3)	12.01 AM to 2.00 AM	Within 15 minutes	Before 5.00 AM	4 to 6 hours	5 to 7 hours	Less then once a week (1)	Not during last month (0)	Not during last month (0)	Not during last month (0)	Less then once a week (1)	Not during last month (0)	Once or twice a week (2)	Less then once a week (1)
Agree	Pharmacist	31-40	Male	Above 25.0	Married	Graduate or above	HospitalHospital/clinic	Medium	Urban Area	With family	Non-smoker	Muslim	Never (1)	Never (1)	Never (1)	Never (1)	Never (1)	Rarely (2)	Often (4)	Often (4)	Several days (1)	Not at all (0)	Not at all (0)	Not at all (0)	Not at all (0)	Not at all (0)	Not at all (0)	Not at all (0)	Not at all (0)	Not at all (0)	Not at all (0)	Not at all (0)	Several days (1)	Several days (1)	Not at all (0)	Not at all (0)	12.01 AM to 2.00 AM	16-30 minutes	5.00 AM to 7.00 AM	4 to 6 hours	5 to 7 hours	Less then once a week (1)	Once or twice a week (2)	Once or twice a week (2)	Not during last month (0)	Less then once a week (1)	Not during last month (0)	Not during last month (0)	Not during last month (0)
Agree	Pharmacist	20-30	Male	18.5–25.0	Married	Graduate or above	Pharmaceutical industry	Medium	Urban Area	With family	Non-smoker	Muslim	Never (1)	Rarely (2)	Rarely (2)	Sometimes (3)	Rarely (2)	Never (1)	Rarely (2)	Sometimes (3)	Several days (1)	More than half of the days (2)	Several days (1)	Nearly every day (3)	Nearly every day (3)	Several days (1)	Several days (1)	Several days (1)	Not at all (0)	Several days (1)	Several days (1)	Nearly every day (3)	Nearly every day (3)	Several days (1)	Several days (1)	Several days (1)	12.01 AM to 2.00 AM	16-30 minutes	5.00 AM to 7.00 AM	Less than 4 hours	5 to 7 hours	Three or more in week (3)	Three or more in week (3)	Once or twice a week (2)	Less then once a week (1)	Once or twice a week (2)	Not during last month (0)	Once or twice a week (2)	Less then once a week (1)
Agree	Pharmacist	31-40	Male	Above 25.0	Married	Graduate or above	Pharmaceutical industry	High	Urban Area	With family	Smoker	Muslim	Rarely (2)	Often (4)	Never (1)	Sometimes (3)	Never (1)	Never (1)	Never (1)	Often (4)	Not at all (0)	Not at all (0)	Several days (1)	Several days (1)	Several days (1)	Not at all (0)	Not at all (0)	Several days (1)	Not at all (0)	Several days (1)	Not at all (0)	Several days (1)	Several days (1)	Not at all (0)	Several days (1)	Several days (1)	12.01 AM to 2.00 AM	31-60 minutes	7.01 AM to 9.00 AM	4 to 6 hours	8 to 10 hours	Once or twice a week (2)	Three or more in week (3)	Once or twice a week (2)	Less then once a week (1)	Less then once a week (1)	Not during last month (0)	Once or twice a week (2)	Once or twice a week (2)
Agree	Pharmacist	31-40	Female	Above 25.0	Married	Graduate or above	Pharmaceutical industry	Medium	Urban Area	With family	Non-smoker	Muslim	Sometimes (3)	Sometimes (3)	Sometimes (3)	Often (4)	Often (4)	Sometimes (3)	Often (4)	Sometimes (3)	More than half of the days (2)	Nearly every day (3)	More than half of the days (2)	More than half of the days (2)	Several days (1)	Nearly every day (3)	More than half of the days (2)	Nearly every day (3)	Nearly every day (3)	More than half of the days (2)	Several days (1)	Several days (1)	Several days (1)	More than half of the days (2)	More than half of the days (2)	Several days (1)	12.01 AM to 2.00 AM	Within 15 minutes	5.00 AM to 7.00 AM	4 to 6 hours	5 to 7 hours	Less then once a week (1)	Once or twice a week (2)	Once or twice a week (2)	Less then once a week (1)	Once or twice a week (2)	Once or twice a week (2)	Once or twice a week (2)	Less then once a week (1)
Agree	Medical Technologist	20-30	Male	Above 25.0	Unmarried	Graduate or above	HospitalHospital/clinic	Low	Urban Area	With family	Non-smoker	Hindu	Sometimes (3)	Never (1)	Often (4)	Sometimes (3)	Often (4)	Often (4)	Rarely (2)	Rarely (2)	Not at all (0)	Nearly every day (3)	Not at all (0)	Nearly every day (3)	Nearly every day (3)	Not at all (0)	Not at all (0)	Not at all (0)	Several days (1)	Nearly every day (3)	Several days (1)	Nearly every day (3)	Nearly every day (3)	Nearly every day (3)	Several days (1)	Several days (1)	12.01 AM to 2.00 AM	Within 15 minutes	5.00 AM to 7.00 AM	Less than 4 hours	8 to 10 hours	Three or more in week (3)	Once or twice a week (2)	Once or twice a week (2)	Once or twice a week (2)	Less then once a week (1)	Less then once a week (1)	Less then once a week (1)	Once or twice a week (2)
Agree	Medical Technologist	41-50	Male	Above 25.0	Married	Higher secondary level	Private chamber	Low	Urban Area	With family	Non-smoker	Muslim	Sometimes (3)	Sometimes (3)	Sometimes (3)	Often (4)	Often (4)	Often (4)	Never (1)	Never (1)	More than half of the days (2)	Nearly every day (3)	Nearly every day (3)	Several days (1)	Several days (1)	Nearly every day (3)	Several days (1)	More than half of the days (2)	Not at all (0)	Nearly every day (3)	Several days (1)	Several days (1)	Several days (1)	Several days (1)	Nearly every day (3)	Several days (1)	10.01 PM to 12.00 AM	Within 15 minutes	5.00 AM to 7.00 AM	4 to 6 hours	5 to 7 hours	Once or twice a week (2)	Once or twice a week (2)	Three or more in week (3)	Three or more in week (3)	Not during last month (0)	Not during last month (0)	Not during last month (0)	Less then once a week (1)
Agree	Medical Technologist	41-50	Male	Above 25.0	Married	Higher secondary level	Private chamber	Low	Rural Area	With family	Smoker	Hindu	Often (4)	Rarely (2)	Sometimes (3)	Sometimes (3)	Sometimes (3)	Often (4)	Sometimes (3)	Sometimes (3)	Several days (1)	Nearly every day (3)	Several days (1)	Not at all (0)	Several days (1)	Not at all (0)	Not at all (0)	Several days (1)	Not at all (0)	Several days (1)	More than half of the days (2)	Nearly every day (3)	Several days (1)	More than half of the days (2)	Several days (1)	Nearly every day (3)	12.01 AM to 2.00 AM	Within 15 minutes	5.00 AM to 7.00 AM	4 to 6 hours	5 to 7 hours	Once or twice a week (2)	Less then once a week (1)	Less then once a week (1)	Not during last month (0)	Once or twice a week (2)	Not during last month (0)	Once or twice a week (2)	Less then once a week (1)
Agree	Medical Technologist	31-40	Male	18.5–25.0	Married	Higher secondary level	HospitalHospital/clinic	Low	Rural Area	With family	Smoker	Hindu	Often (4)	Never (1)	Sometimes (3)	Sometimes (3)	Sometimes (3)	Often (4)	Often (4)	Rarely (2)	Several days (1)	Nearly every day (3)	Nearly every day (3)	Nearly every day (3)	Several days (1)	Not at all (0)	Several days (1)	Several days (1)	Several days (1)	Nearly every day (3)	Nearly every day (3)	Several days (1)	Several days (1)	Several days (1)	More than half of the days (2)	Nearly every day (3)	10.01 PM to 12.00 AM	Within 15 minutes	5.00 AM to 7.00 AM	7 to 8 hours	5 to 7 hours	Less then once a week (1)	Once or twice a week (2)	Not during last month (0)	Not during last month (0)	Less then once a week (1)	Not during last month (0)	Once or twice a week (2)	Not during last month (0)
Agree	Physician	51-60	Female	18.5–25.0	Married	Graduate or above	HospitalHospital/clinic	High	Urban Area	With family	Non-smoker	Hindu	Never (1)	Rarely (2)	Never (1)	Never (1)	Never (1)	Never (1)	Often (4)	Often (4)	Not at all (0)	Several days (1)	Not at all (0)	Not at all (0)	Not at all (0)	Not at all (0)	Not at all (0)	Not at all (0)	Not at all (0)	Several days (1)	Not at all (0)	Several days (1)	Several days (1)	Not at all (0)	Several days (1)	Several days (1)	10.01 PM to 12.00 AM	Within 15 minutes	Before 5.00 AM	4 to 6 hours	5 to 7 hours	Not during last month (0)	Not during last month (0)	Not during last month (0)	Not during last month (0)	Less then once a week (1)	Not during last month (0)	Not during last month (0)	Less then once a week (1)
Agree	Pharmacist	31-40	Male	Above 25.0	Married	Graduate or above	Pharmaceutical industry	Medium	Urban Area	With family	Smoker	Muslim	Sometimes (3)	Sometimes (3)	Sometimes (3)	Sometimes (3)	Sometimes (3)	Sometimes (3)	Never (1)	Sometimes (3)	Several days (1)	Not at all (0)	Several days (1)	Several days (1)	Not at all (0)	Several days (1)	Several days (1)	More than half of the days (2)	Not at all (0)	Several days (1)	Several days (1)	More than half of the days (2)	Several days (1)	Several days (1)	More than half of the days (2)	Several days (1)	12.01 AM to 2.00 AM	31-60 minutes	7.01 AM to 9.00 AM	4 to 6 hours	5 to 7 hours	Not during last month (0)	Once or twice a week (2)	Less then once a week (1)	Once or twice a week (2)	Once or twice a week (2)	Once or twice a week (2)	Once or twice a week (2)	Once or twice a week (2)
Agree	Nurse	31-40	Female	Above 25.0	Married	Higher secondary level	HospitalHospital/clinic	Low	Rural Area	Without family	Non-smoker	Hindu	Often (4)	Sometimes (3)	Sometimes (3)	Sometimes (3)	Sometimes (3)	Sometimes (3)	Sometimes (3)	Rarely (2)	More than half of the days (2)	Not at all (0)	Several days (1)	Not at all (0)	Not at all (0)	Several days (1)	Several days (1)	Several days (1)	Not at all (0)	Several days (1)	More than half of the days (2)	Several days (1)	Several days (1)	More than half of the days (2)	Not at all (0)	More than half of the days (2)	10.01 PM to 12.00 AM	16-30 minutes	7.01 AM to 9.00 AM	4 to 6 hours	5 to 7 hours	Less then once a week (1)	Not during last month (0)	Less then once a week (1)	Less then once a week (1)	Less then once a week (1)	Once or twice a week (2)	Once or twice a week (2)	Not during last month (0)
Agree	Medical Technologist	31-40	Male	18.5–25.0	Married	Higher secondary level	HospitalHospital/clinic	Low	Rural Area	Without family	Smoker	Muslim	Sometimes (3)	Often (4)	Sometimes (3)	Sometimes (3)	Sometimes (3)	Sometimes (3)	Sometimes (3)	Rarely (2)	More than half of the days (2)	More than half of the days (2)	Not at all (0)	Several days (1)	Not at all (0)	Not at all (0)	Not at all (0)	Not at all (0)	Not at all (0)	More than half of the days (2)	Nearly every day (3)	Nearly every day (3)	Several days (1)	Several days (1)	More than half of the days (2)	More than half of the days (2)	12.01 AM to 2.00 AM	Within 15 minutes	5.00 AM to 7.00 AM	4 to 6 hours	5 to 7 hours	Less then once a week (1)	Less then once a week (1)	Not during last month (0)	Not during last month (0)	Once or twice a week (2)	Less then once a week (1)	Not during last month (0)	Less then once a week (1)
Agree	Pharmacist	31-40	Male	18.5–25.0	Married	Graduate or above	HospitalHospital/clinic	Low	Urban Area	With family	Non-smoker	Muslim	Sometimes (3)	Often (4)	Often (4)	Often (4)	Sometimes (3)	Sometimes (3)	Often (4)	Often (4)	More than half of the days (2)	Nearly every day (3)	Nearly every day (3)	More than half of the days (2)	More than half of the days (2)	Several days (1)	Several days (1)	Several days (1)	Several days (1)	Nearly every day (3)	Nearly every day (3)	Several days (1)	More than half of the days (2)	Several days (1)	More than half of the days (2)	Nearly every day (3)	10.01 PM to 12.00 AM	Within 15 minutes	Before 5.00 AM	4 to 6 hours	5 to 7 hours	Once or twice a week (2)	Less then once a week (1)	Once or twice a week (2)	Once or twice a week (2)	Three or more in week (3)	Less then once a week (1)	Once or twice a week (2)	Once or twice a week (2)
Agree	Medical Technologist	41-50	Male	Above 25.0	Married	Higher secondary level	Private chamber	Low	Rural Area	With family	Smoker	Hindu	Rarely (2)	Never (1)	Sometimes (3)	Sometimes (3)	Sometimes (3)	Rarely (2)	Rarely (2)	Sometimes (3)	Nearly every day (3)	Several days (1)	Several days (1)	Several days (1)	Several days (1)	Not at all (0)	Several days (1)	Several days (1)	Not at all (0)	Several days (1)	Not at all (0)	Several days (1)	Several days (1)	Several days (1)	Several days (1)	Several days (1)	12.01 AM to 2.00 AM	16-30 minutes	5.00 AM to 7.00 AM	4 to 6 hours	8 to 10 hours	Less then once a week (1)	Less then once a week (1)	Three or more in week (3)	Not during last month (0)	Not during last month (0)	Not during last month (0)	Three or more in week (3)	Less then once a week (1)
Agree	Pharmacist	20-30	Male	Above 25.0	Unmarried	Graduate or above	HospitalHospital/clinic	Low	Rural Area	Without family	Smoker	Muslim	Sometimes (3)	Rarely (2)	Rarely (2)	Sometimes (3)	Sometimes (3)	Sometimes (3)	Sometimes (3)	Rarely (2)	Not at all (0)	More than half of the days (2)	More than half of the days (2)	Several days (1)	Several days (1)	Several days (1)	Several days (1)	Not at all (0)	Several days (1)	More than half of the days (2)	Several days (1)	Several days (1)	Not at all (0)	Several days (1)	Several days (1)	Several days (1)	12.01 AM to 2.00 AM	16-30 minutes	5.00 AM to 7.00 AM	4 to 6 hours	5 to 7 hours	Once or twice a week (2)	Once or twice a week (2)	Once or twice a week (2)	Less then once a week (1)	Less then once a week (1)	Less then once a week (1)	Not during last month (0)	Less then once a week (1)
Agree	Physician	20-30	Female	18.5–25.0	Unmarried	Graduate or above	HospitalHospital/clinic	Low	Urban Area	Without family	Non-smoker	Muslim	Sometimes (3)	Never (1)	Often (4)	Often (4)	Often (4)	Sometimes (3)	Rarely (2)	Sometimes (3)	More than half of the days (2)	More than half of the days (2)	Several days (1)	Several days (1)	Several days (1)	Not at all (0)	Not at all (0)	Not at all (0)	Not at all (0)	More than half of the days (2)	Several days (1)	Nearly every day (3)	Several days (1)	Not at all (0)	Several days (1)	Nearly every day (3)	After 2.00 AM	Within 15 minutes	After 9.00 AM	7 to 8 hours	5 to 7 hours	Not during last month (0)	Not during last month (0)	Not during last month (0)	Not during last month (0)	Not during last month (0)	Not during last month (0)	Not during last month (0)	Not during last month (0)
Agree	Medical Technologist	20-30	Male	Above 25.0	Unmarried	Higher secondary level	Private chamber	Low	Rural Area	With family	Non-smoker	Muslim	Often (4)	Sometimes (3)	Sometimes (3)	Sometimes (3)	Sometimes (3)	Rarely (2)	Rarely (2)	Sometimes (3)	Nearly every day (3)	Several days (1)	Several days (1)	Several days (1)	Several days (1)	Not at all (0)	Several days (1)	Several days (1)	Not at all (0)	Several days (1)	Not at all (0)	Several days (1)	Several days (1)	Several days (1)	Several days (1)	Several days (1)	12.01 AM to 2.00 AM	16-30 minutes	5.00 AM to 7.00 AM	4 to 6 hours	8 to 10 hours	Less then once a week (1)	Less then once a week (1)	Three or more in week (3)	Not during last month (0)	Not during last month (0)	Not during last month (0)	Three or more in week (3)	Less then once a week (1)
Agree	Physician	31-40	Male	Above 25.0	Married	Graduate or above	HospitalHospital/clinic	Low	Urban Area	With family	Non-smoker	Muslim	Sometimes (3)	Sometimes (3)	Rarely (2)	Sometimes (3)	Rarely (2)	Sometimes (3)	Often (4)	Rarely (2)	Several days (1)	Several days (1)	Not at all (0)	Several days (1)	Several days (1)	Not at all (0)	Not at all (0)	Not at all (0)	Several days (1)	Several days (1)	Several days (1)	Several days (1)	Not at all (0)	Not at all (0)	Not at all (0)	Several days (1)	10.01 PM to 12.00 AM	16-30 minutes	5.00 AM to 7.00 AM	4 to 6 hours	5 to 7 hours	Less then once a week (1)	Less then once a week (1)	Less then once a week (1)	Once or twice a week (2)	Less then once a week (1)	Once or twice a week (2)	Once or twice a week (2)	Less then once a week (1)
Agree	Medical Technologist	31-40	Male	Above 25.0	Married	Higher secondary level	Private chamber	Low	Urban Area	With family	Non-smoker	Muslim	Sometimes (3)	Never (1)	Rarely (2)	Rarely (2)	Sometimes (3)	Rarely (2)	Rarely (2)	Sometimes (3)	Several days (1)	Several days (1)	Several days (1)	More than half of the days (2)	Several days (1)	Several days (1)	Several days (1)	More than half of the days (2)	Several days (1)	Several days (1)	More than half of the days (2)	More than half of the days (2)	More than half of the days (2)	More than half of the days (2)	More than half of the days (2)	Several days (1)	10.01 PM to 12.00 AM	Within 15 minutes	5.00 AM to 7.00 AM	4 to 6 hours	5 to 7 hours	Less then once a week (1)	Less then once a week (1)	Less then once a week (1)	Once or twice a week (2)	Once or twice a week (2)	Less then once a week (1)	Once or twice a week (2)	Less then once a week (1)
Agree	Medical Technologist	31-40	Male	Above 25.0	Married	Graduate or above	HospitalHospital/clinic	Low	Urban Area	With family	Non-smoker	Muslim	Never (1)	Sometimes (3)	Sometimes (3)	Sometimes (3)	Sometimes (3)	Rarely (2)	Often (4)	Rarely (2)	Nearly every day (3)	Nearly every day (3)	Several days (1)	Nearly every day (3)	Nearly every day (3)	Nearly every day (3)	Nearly every day (3)	Several days (1)	Nearly every day (3)	Nearly every day (3)	Nearly every day (3)	Nearly every day (3)	Nearly every day (3)	Several days (1)	Nearly every day (3)	Nearly every day (3)	12.01 AM to 2.00 AM	16-30 minutes	5.00 AM to 7.00 AM	4 to 6 hours	8 to 10 hours	Once or twice a week (2)	Three or more in week (3)	Three or more in week (3)	Three or more in week (3)	Less then once a week (1)	Less then once a week (1)	Three or more in week (3)	Once or twice a week (2)
Agree	Medical Technologist	41-50	Male	Above 25.0	Married	Higher secondary level	Private chamber	Low	Urban Area	With family	Smoker	Muslim	Rarely (2)	Rarely (2)	Never (1)	Never (1)	Sometimes (3)	Never (1)	Sometimes (3)	Sometimes (3)	Not at all (0)	Several days (1)	Several days (1)	Several days (1)	Several days (1)	Not at all (0)	Not at all (0)	Not at all (0)	Not at all (0)	Not at all (0)	Not at all (0)	Not at all (0)	Not at all (0)	Not at all (0)	More than half of the days (2)	Several days (1)	12.01 AM to 2.00 AM	Within 15 minutes	7.01 AM to 9.00 AM	7 to 8 hours	8 to 10 hours	Not during last month (0)	Not during last month (0)	Not during last month (0)	Not during last month (0)	Less then once a week (1)	Not during last month (0)	Not during last month (0)	Not during last month (0)
Agree	Medical Technologist	31-40	Male	Above 25.0	Married	Higher secondary level	Private chamber	Low	Urban Area	Without family	Smoker	Muslim	Often (4)	Never (1)	Never (1)	Rarely (2)	Sometimes (3)	Rarely (2)	Rarely (2)	Often (4)	Not at all (0)	Several days (1)	Not at all (0)	Several days (1)	Several days (1)	Several days (1)	Several days (1)	Not at all (0)	Not at all (0)	Several days (1)	Several days (1)	Several days (1)	Several days (1)	Several days (1)	More than half of the days (2)	Several days (1)	12.01 AM to 2.00 AM	Within 15 minutes	After 9.00 AM	7 to 8 hours	8 to 10 hours	Less then once a week (1)	Not during last month (0)	Not during last month (0)	Less then once a week (1)	Not during last month (0)	Not during last month (0)	Once or twice a week (2)	Once or twice a week (2)
Agree	Medical Technologist	20-30	Male	Above 25.0	Married	Higher secondary level	Private chamber	Low	Urban Area	With family	Smoker	Hindu	Sometimes (3)	Often (4)	Rarely (2)	Sometimes (3)	Never (1)	Sometimes (3)	Rarely (2)	Often (4)	Several days (1)	Not at all (0)	Several days (1)	Several days (1)	Not at all (0)	Several days (1)	Several days (1)	Not at all (0)	Not at all (0)	Several days (1)	Not at all (0)	Several days (1)	Not at all (0)	Several days (1)	Not at all (0)	Several days (1)	After 2.00 AM	Within 15 minutes	5.00 AM to 7.00 AM	4 to 6 hours	5 to 7 hours	Not during last month (0)	Not during last month (0)	Less then once a week (1)	Not during last month (0)	Less then once a week (1)	Less then once a week (1)	Once or twice a week (2)	Less then once a week (1)
Agree	Medical Technologist	41-50	Male	Below 18.5	Married	Higher secondary level	Private chamber	Low	Urban Area	With family	Smoker	Hindu	Never (1)	Never (1)	Never (1)	Never (1)	Never (1)	Rarely (2)	Sometimes (3)	Sometimes (3)	Several days (1)	Not at all (0)	Several days (1)	Several days (1)	Several days (1)	Not at all (0)	Not at all (0)	Not at all (0)	Not at all (0)	Not at all (0)	Not at all (0)	Several days (1)	Not at all (0)	Not at all (0)	Not at all (0)	Not at all (0)	12.01 AM to 2.00 AM	Within 15 minutes	7.01 AM to 9.00 AM	7 to 8 hours	8 to 10 hours	Less then once a week (1)	Less then once a week (1)	Not during last month (0)	Not during last month (0)	Not during last month (0)	Less then once a week (1)	Not during last month (0)	Not during last month (0)
Agree	Nurse	41-50	Female	Above 25.0	Married	Higher secondary level	HospitalHospital/clinic	Medium	Rural Area	With family	Non-smoker	Hindu	Sometimes (3)	Never (1)	Rarely (2)	Rarely (2)	Sometimes (3)	Rarely (2)	Rarely (2)	Sometimes (3)	Several days (1)	Several days (1)	Several days (1)	More than half of the days (2)	Several days (1)	Several days (1)	Several days (1)	More than half of the days (2)	Several days (1)	Several days (1)	More than half of the days (2)	More than half of the days (2)	More than half of the days (2)	More than half of the days (2)	More than half of the days (2)	Several days (1)	10.01 PM to 12.00 AM	Within 15 minutes	5.00 AM to 7.00 AM	4 to 6 hours	5 to 7 hours	Less then once a week (1)	Less then once a week (1)	Less then once a week (1)	Once or twice a week (2)	Once or twice a week (2)	Less then once a week (1)	Once or twice a week (2)	Less then once a week (1)
Agree	Pharmacist	20-30	Male	18.5–25.0	Unmarried	Graduate or above	Pharmaceutical industry	Low	Urban Area	Without family	Non-smoker	Muslim	Rarely (2)	Rarely (2)	Never (1)	Never (1)	Rarely (2)	Never (1)	Never (1)	Sometimes (3)	Not at all (0)	Not at all (0)	Several days (1)	Several days (1)	Several days (1)	Several days (1)	More than half of the days (2)	Not at all (0)	Not at all (0)	Not at all (0)	Several days (1)	Several days (1)	Several days (1)	Several days (1)	Not at all (0)	Not at all (0)	12.01 AM to 2.00 AM	16-30 minutes	Before 5.00 AM	4 to 6 hours	5 to 7 hours	Not during last month (0)	Less then once a week (1)	Not during last month (0)	Not during last month (0)	Less then once a week (1)	Less then once a week (1)	Less then once a week (1)	Not during last month (0)
Agree	Nurse	20-30	Female	18.5–25.0	Unmarried	Higher secondary level	HospitalHospital/clinic	Low	Urban Area	With family	Non-smoker	Muslim	Rarely (2)	Rarely (2)	Rarely (2)	Sometimes (3)	Sometimes (3)	Sometimes (3)	Sometimes (3)	Rarely (2)	Not at all (0)	Several days (1)	Not at all (0)	Not at all (0)	Several days (1)	Several days (1)	Several days (1)	Not at all (0)	Several days (1)	Not at all (0)	Not at all (0)	Not at all (0)	Several days (1)	Several days (1)	Several days (1)	Several days (1)	12.01 AM to 2.00 AM	16-30 minutes	7.01 AM to 9.00 AM	4 to 6 hours	5 to 7 hours	Not during last month (0)	Not during last month (0)	Less then once a week (1)	Less then once a week (1)	Once or twice a week (2)	Once or twice a week (2)	Not during last month (0)	Less then once a week (1)
Agree	Nurse	31-40	Female	18.5–25.0	Married	Graduate or above	HospitalHospital/clinic	Low	Rural Area	With family	Non-smoker	Hindu	Never (1)	Sometimes (3)	Sometimes (3)	Sometimes (3)	Sometimes (3)	Rarely (2)	Often (4)	Rarely (2)	Nearly every day (3)	Nearly every day (3)	Several days (1)	Nearly every day (3)	Nearly every day (3)	Nearly every day (3)	Nearly every day (3)	Several days (1)	Nearly every day (3)	Nearly every day (3)	Nearly every day (3)	Nearly every day (3)	Nearly every day (3)	Several days (1)	Nearly every day (3)	Nearly every day (3)	12.01 AM to 2.00 AM	16-30 minutes	5.00 AM to 7.00 AM	4 to 6 hours	8 to 10 hours	Once or twice a week (2)	Three or more in week (3)	Three or more in week (3)	Three or more in week (3)	Less then once a week (1)	Less then once a week (1)	Three or more in week (3)	Once or twice a week (2)
Agree	Nurse	31-40	Female	18.5–25.0	Married	Higher secondary level	HospitalHospital/clinic	Low	Urban Area	With family	Non-smoker	Muslim	Rarely (2)	Rarely (2)	Never (1)	Never (1)	Sometimes (3)	Never (1)	Sometimes (3)	Sometimes (3)	Not at all (0)	Several days (1)	Several days (1)	Several days (1)	Several days (1)	Not at all (0)	Not at all (0)	Not at all (0)	Not at all (0)	Not at all (0)	Not at all (0)	Not at all (0)	Not at all (0)	Not at all (0)	More than half of the days (2)	Several days (1)	12.01 AM to 2.00 AM	Within 15 minutes	7.01 AM to 9.00 AM	7 to 8 hours	8 to 10 hours	Not during last month (0)	Not during last month (0)	Not during last month (0)	Not during last month (0)	Less then once a week (1)	Not during last month (0)	Not during last month (0)	Not during last month (0)
Agree	Pharmacist	41-50	Female	18.5–25.0	Married	Graduate or above	HospitalHospital/clinic	Medium	Urban Area	With family	Non-smoker	Muslim	Sometimes (3)	Sometimes (3)	Often (4)	Often (4)	Sometimes (3)	Sometimes (3)	Often (4)	Sometimes (3)	More than half of the days (2)	More than half of the days (2)	Several days (1)	Several days (1)	More than half of the days (2)	More than half of the days (2)	Several days (1)	More than half of the days (2)	Several days (1)	More than half of the days (2)	Several days (1)	More than half of the days (2)	Several days (1)	More than half of the days (2)	More than half of the days (2)	Several days (1)	10.01 PM to 12.00 AM	Within 15 minutes	5.00 AM to 7.00 AM	4 to 6 hours	5 to 7 hours	Once or twice a week (2)	Once or twice a week (2)	Less then once a week (1)	Once or twice a week (2)	Less then once a week (1)	Less then once a week (1)	Less then once a week (1)	Less then once a week (1)
Agree	Nurse	31-40	Female	Above 25.0	Married	Higher secondary level	HospitalHospital/clinic	Low	Urban Area	Without family	Non-smoker	Muslim	Sometimes (3)	Sometimes (3)	Sometimes (3)	Never (1)	Often (4)	Often (4)	Often (4)	Rarely (2)	Not at all (0)	Several days (1)	Not at all (0)	Several days (1)	Several days (1)	Several days (1)	Not at all (0)	Nearly every day (3)	Not at all (0)	Nearly every day (3)	Nearly every day (3)	Nearly every day (3)	Nearly every day (3)	Nearly every day (3)	Nearly every day (3)	Nearly every day (3)	12.01 AM to 2.00 AM	16-30 minutes	Before 5.00 AM	4 to 6 hours	5 to 7 hours	Three or more in week (3)	Three or more in week (3)	Once or twice a week (2)	Less then once a week (1)	Not during last month (0)	Not during last month (0)	Not during last month (0)	Three or more in week (3)
Agree	Nurse	41-50	male	Above 25.0	Married	Graduate or above	HospitalHospital/clinic	Low	Rural Area	With family	Non-smoker	Hindu	Sometimes (3)	Often (4)	Sometimes (3)	Often (4)	Sometimes (3)	Sometimes (3)	Rarely (2)	Sometimes (3)	More than half of the days (2)	Not at all (0)	Several days (1)	Not at all (0)	Several days (1)	Not at all (0)	Not at all (0)	Not at all (0)	Not at all (0)	More than half of the days (2)	Several days (1)	Nearly every day (3)	Several days (1)	Not at all (0)	Several days (1)	Nearly every day (3)	12.01 AM to 2.00 AM	Within 15 minutes	After 9.00 AM	7 to 8 hours	5 to 7 hours	Not during last month (0)	Not during last month (0)	Not during last month (0)	Not during last month (0)	Not during last month (0)	Not during last month (0)	Not during last month (0)	Not during last month (0)
Agree	Physician	20-30	Male	Below 18.5	Unmarried	Graduate or above	HospitalHospital/clinic	Low	Urban Area	Without family	Non-smoker	Hindu	Sometimes (3)	Rarely (2)	Rarely (2)	Rarely (2)	Sometimes (3)	Sometimes (3)	Often (4)	Sometimes (3)	Several days (1)	Several days (1)	More than half of the days (2)	Several days (1)	Not at all (0)	Several days (1)	Not at all (0)	Not at all (0)	Several days (1)	Not at all (0)	Several days (1)	Several days (1)	Not at all (0)	Not at all (0)	More than half of the days (2)	Not at all (0)	12.01 AM to 2.00 AM	31-60 minutes	After 9.00 AM	4 to 6 hours	5 to 7 hours	Three or more in week (3)	Three or more in week (3)	Less then once a week (1)	Not during last month (0)	Not during last month (0)	Not during last month (0)	Not during last month (0)	Not during last month (0)
Agree	Pharmacist	20-30	Male	18.5–25.0	Married	Graduate or above	Pharmaceutical industry	Low	Urban Area	With family	Non-smoker	Muslim	Often (4)	Sometimes (3)	Sometimes (3)	Often (4)	Sometimes (3)	Sometimes (3)	Often (4)	Sometimes (3)	Not at all (0)	Several days (1)	More than half of the days (2)	Several days (1)	More than half of the days (2)	Several days (1)	Several days (1)	Several days (1)	Several days (1)	Several days (1)	More than half of the days (2)	Several days (1)	Several days (1)	Several days (1)	Several days (1)	Several days (1)	10.01 PM to 12.00 AM	16-30 minutes	Before 5.00 AM	4 to 6 hours	Less than 5 hours	Less then once a week (1)	Less then once a week (1)	Once or twice a week (2)	Once or twice a week (2)	Once or twice a week (2)	Once or twice a week (2)	Less then once a week (1)	Once or twice a week (2)
Agree	Physician	31-40	Male	18.5–25.0	Unmarried	Graduate or above	HospitalHospital/clinic	Low	Urban Area	Without family	Non-smoker	Hindu	Often (4)	Rarely (2)	Sometimes (3)	Rarely (2)	Sometimes (3)	Often (4)	Rarely (2)	Sometimes (3)	Several days (1)	Several days (1)	Several days (1)	Several days (1)	Several days (1)	More than half of the days (2)	More than half of the days (2)	Several days (1)	Not at all (0)	Several days (1)	Several days (1)	Several days (1)	Several days (1)	Not at all (0)	Several days (1)	Nearly every day (3)	After 2.00 AM	16-30 minutes	7.01 AM to 9.00 AM	4 to 6 hours	5 to 7 hours	Once or twice a week (2)	Once or twice a week (2)	Less then once a week (1)	Less then once a week (1)	Less then once a week (1)	Not during last month (0)	Not during last month (0)	Once or twice a week (2)
Agree	Nurse	31-40	Female	Above 25.0	Married	Higher secondary level	HospitalHospital/clinic	Low	Urban Area	With family	Non-smoker	Hindu	Often (4)	Never (1)	Never (1)	Rarely (2)	Sometimes (3)	Rarely (2)	Rarely (2)	Often (4)	Not at all (0)	Several days (1)	Not at all (0)	Several days (1)	Several days (1)	Several days (1)	Several days (1)	Not at all (0)	Not at all (0)	Several days (1)	Several days (1)	Several days (1)	Several days (1)	Several days (1)	More than half of the days (2)	Several days (1)	12.01 AM to 2.00 AM	Within 15 minutes	After 9.00 AM	7 to 8 hours	8 to 10 hours	Less then once a week (1)	Not during last month (0)	Not during last month (0)	Less then once a week (1)	Not during last month (0)	Not during last month (0)	Once or twice a week (2)	Once or twice a week (2)
Agree	Nurse	31-40	Female	Above 25.0	Married	Higher secondary level	HospitalHospital/clinic	Low	Urban Area	With family	Smoker	Muslim	Rarely (2)	Rarely (2)	Sometimes (3)	Often (4)	Often (4)	Often (4)	Sometimes (3)	Sometimes (3)	More than half of the days (2)	More than half of the days (2)	Several days (1)	Several days (1)	Several days (1)	More than half of the days (2)	More than half of the days (2)	Several days (1)	Not at all (0)	More than half of the days (2)	Several days (1)	Several days (1)	Several days (1)	Not at all (0)	More than half of the days (2)	More than half of the days (2)	10.01 PM to 12.00 AM	16-30 minutes	After 9.00 AM	4 to 6 hours	5 to 7 hours	Less then once a week (1)	Once or twice a week (2)	Once or twice a week (2)	Less then once a week (1)	Once or twice a week (2)	Once or twice a week (2)	Once or twice a week (2)	Less then once a week (1)
Agree	Physician	20-30	Male	Above 25.0	Married	Graduate or above	HospitalHospital/clinic	Low	Urban Area	With family	Non-smoker	Hindu	Sometimes (3)	Sometimes (3)	Sometimes (3)	Sometimes (3)	Sometimes (3)	Sometimes (3)	Often (4)	Often (4)	Nearly every day (3)	Several days (1)	Not at all (0)	Several days (1)	More than half of the days (2)	Not at all (0)	Nearly every day (3)	Several days (1)	Not at all (0)	More than half of the days (2)	Nearly every day (3)	More than half of the days (2)	Nearly every day (3)	Several days (1)	Nearly every day (3)	Several days (1)	12.01 AM to 2.00 AM	31-60 minutes	After 9.00 AM	7 to 8 hours	5 to 7 hours	Less then once a week (1)	Once or twice a week (2)	Less then once a week (1)	Less then once a week (1)	Not during last month (0)	Not during last month (0)	Not during last month (0)	Once or twice a week (2)
Agree	Physician	20-30	Female	Above 25.0	Unmarried	Graduate or above	HospitalHospital/clinic	Low	Rural Area	Without family	Non-smoker	Hindu	Never (1)	Never (1)	Never (1)	Never (1)	Rarely (2)	Rarely (2)	Often (4)	Often (4)	Several days (1)	Several days (1)	Several days (1)	More than half of the days (2)	Several days (1)	Not at all (0)	Several days (1)	Not at all (0)	Not at all (0)	Several days (1)	Several days (1)	Several days (1)	Several days (1)	Not at all (0)	Several days (1)	Several days (1)	After 2.00 AM	More than 60 minutes	After 9.00 AM	4 to 6 hours	5 to 7 hours	Three or more in week (3)	Less then once a week (1)	Less then once a week (1)	Not during last month (0)	Less then once a week (1)	Not during last month (0)	Three or more in week (3)	Less then once a week (1)
Agree	Physician	20-30	Female	Above 25.0	Unmarried	Graduate or above	HospitalHospital/clinic	Low	Rural Area	Without family	Non-smoker	Muslim	Often (4)	Often (4)	Often (4)	Often (4)	Sometimes (3)	Often (4)	Rarely (2)	Never (1)	Nearly every day (3)	Several days (1)	Not at all (0)	Several days (1)	Several days (1)	Several days (1)	Not at all (0)	Several days (1)	Several days (1)	Nearly every day (3)	Several days (1)	Several days (1)	Several days (1)	Not at all (0)	Nearly every day (3)	Nearly every day (3)	After 2.00 AM	16-30 minutes	After 9.00 AM	4 to 6 hours	5 to 7 hours	Three or more in week (3)	Less then once a week (1)	Once or twice a week (2)	Not during last month (0)	Not during last month (0)	Not during last month (0)	Once or twice a week (2)	Not during last month (0)
Agree	Pharmacist	20-30	Male	Above 25.0	Married	Graduate or above	Pharmaceutical industry	Low	Urban Area	With family	Non-smoker	Muslim	Sometimes (3)	Sometimes (3)	Rarely (2)	Rarely (2)	Sometimes (3)	Often (4)	Often (4)	Sometimes (3)	Not at all (0)	Several days (1)	Not at all (0)	Several days (1)	More than half of the days (2)	More than half of the days (2)	Several days (1)	Several days (1)	Several days (1)	Several days (1)	Several days (1)	More than half of the days (2)	Several days (1)	Several days (1)	Several days (1)	Several days (1)	10.01 PM to 12.00 AM	Within 15 minutes	5.00 AM to 7.00 AM	4 to 6 hours	5 to 7 hours	Less then once a week (1)	Less then once a week (1)	Less then once a week (1)	Once or twice a week (2)	Once or twice a week (2)	Less then once a week (1)	Less then once a week (1)	Once or twice a week (2)
Agree	Nurse	20-30	Female	18.5–25.0	Married	Higher secondary level	HospitalHospital/clinic	Low	Rural Area	With family	Non-smoker	Muslim	Sometimes (3)	Sometimes (3)	Sometimes (3)	Often (4)	Sometimes (3)	Often (4)	Sometimes (3)	Rarely (2)	Several days (1)	Several days (1)	Not at all (0)	Not at all (0)	Not at all (0)	Not at all (0)	Several days (1)	Not at all (0)	Not at all (0)	Several days (1)	Nearly every day (3)	Several days (1)	Several days (1)	Not at all (0)	Several days (1)	More than half of the days (2)	10.01 PM to 12.00 AM	Within 15 minutes	7.01 AM to 9.00 AM	4 to 6 hours	8 to 10 hours	Less then once a week (1)	Not during last month (0)	Not during last month (0)	Not during last month (0)	Not during last month (0)	Less then once a week (1)	Not during last month (0)	Less then once a week (1)
Agree	Physician	20-30	Male	Above 25.0	Unmarried	Graduate or above	HospitalHospital/clinic	Low	Urban Area	With family	Non-smoker	Hindu	Sometimes (3)	Sometimes (3)	Often (4)	Sometimes (3)	Often (4)	Often (4)	Never (1)	Rarely (2)	Several days (1)	Several days (1)	Several days (1)	Not at all (0)	Not at all (0)	Nearly every day (3)	Several days (1)	Nearly every day (3)	Several days (1)	Nearly every day (3)	Nearly every day (3)	Nearly every day (3)	Several days (1)	Several days (1)	Several days (1)	Several days (1)	12.01 AM to 2.00 AM	Within 15 minutes	After 9.00 AM	4 to 6 hours	5 to 7 hours	Not during last month (0)	Once or twice a week (2)	Not during last month (0)	Not during last month (0)	Once or twice a week (2)	Not during last month (0)	Not during last month (0)	Not during last month (0)
Agree	Physician	20-30	Male	18.5–25.0	Unmarried	Graduate or above	Private chamber	High	Rural Area	Without family	Smoker	Hindu	Sometimes (3)	Sometimes (3)	Sometimes (3)	Sometimes (3)	Sometimes (3)	Often (4)	Sometimes (3)	Sometimes (3)	Several days (1)	Several days (1)	Several days (1)	Several days (1)	More than half of the days (2)	Several days (1)	Several days (1)	Not at all (0)	More than half of the days (2)	More than half of the days (2)	Several days (1)	Several days (1)	Several days (1)	More than half of the days (2)	More than half of the days (2)	Several days (1)	12.01 AM to 2.00 AM	16-30 minutes	After 9.00 AM	4 to 6 hours	5 to 7 hours	Once or twice a week (2)	Once or twice a week (2)	Less then once a week (1)	Once or twice a week (2)	Once or twice a week (2)	Less then once a week (1)	Less then once a week (1)	Less then once a week (1)
Agree	Pharmacist	31-40	Female	18.5–25.0	Married	Graduate or above	Private chamber	High	Urban Area	With family	Non-smoker	Muslim	Never (1)	Rarely (2)	Rarely (2)	Never (1)	Rarely (2)	Rarely (2)	Rarely (2)	Often (4)	Several days (1)	Several days (1)	Several days (1)	Several days (1)	Not at all (0)	Several days (1)	Several days (1)	Not at all (0)	Not at all (0)	Several days (1)	Several days (1)	Several days (1)	Several days (1)	Not at all (0)	Several days (1)	Not at all (0)	12.01 AM to 2.00 AM	16-30 minutes	7.01 AM to 9.00 AM	7 to 8 hours	8 to 10 hours	Once or twice a week (2)	Less then once a week (1)	Less then once a week (1)	Less then once a week (1)	Not during last month (0)	Once or twice a week (2)	Three or more in week (3)	Not during last month (0)
Agree	Pharmacist	20-30	Female	18.5–25.0	Married	Graduate or above	Pharmaceutical industry	Low	Urban Area	With family	Non-smoker	Muslim	Sometimes (3)	Sometimes (3)	Sometimes (3)	Often (4)	Rarely (2)	Sometimes (3)	Often (4)	Never (1)	Nearly every day (3)	More than half of the days (2)	Not at all (0)	Several days (1)	Not at all (0)	Not at all (0)	Several days (1)	Not at all (0)	Not at all (0)	More than half of the days (2)	More than half of the days (2)	Several days (1)	Several days (1)	Several days (1)	Not at all (0)	More than half of the days (2)	12.01 AM to 2.00 AM	31-60 minutes	5.00 AM to 7.00 AM	4 to 6 hours	5 to 7 hours	Three or more in week (3)	Less then once a week (1)	Once or twice a week (2)	Less then once a week (1)	Once or twice a week (2)	Less then once a week (1)	Less then once a week (1)	Not during last month (0)
Agree	Nurse	41-50	Female	18.5–25.0	Married	Higher secondary level	HospitalHospital/clinic	Low	Rural Area	With family	Non-smoker	Hindu	Sometimes (3)	Sometimes (3)	Sometimes (3)	Sometimes (3)	Sometimes (3)	Sometimes (3)	Sometimes (3)	Often (4)	Not at all (0)	Several days (1)	Several days (1)	Not at all (0)	Not at all (0)	Several days (1)	Several days (1)	Not at all (0)	Several days (1)	More than half of the days (2)	Several days (1)	Several days (1)	Several days (1)	Several days (1)	Several days (1)	Nearly every day (3)	10.01 PM to 12.00 AM	Within 15 minutes	5.00 AM to 7.00 AM	7 to 8 hours	8 to 10 hours	Not during last month (0)	Less then once a week (1)	Once or twice a week (2)	Not during last month (0)	Less then once a week (1)	Not during last month (0)	Once or twice a week (2)	Not during last month (0)
Agree	Pharmacist	31-40	Male	18.5–25.0	Married	Graduate or above	Pharmaceutical industry	Medium	Urban Area	With family	Smoker	Muslim	Sometimes (3)	Often (4)	Sometimes (3)	Often (4)	Often (4)	Sometimes (3)	Rarely (2)	Sometimes (3)	Not at all (0)	Several days (1)	More than half of the days (2)	Several days (1)	Several days (1)	Several days (1)	Several days (1)	Several days (1)	Several days (1)	Several days (1)	Several days (1)	More than half of the days (2)	More than half of the days (2)	Several days (1)	Several days (1)	Several days (1)	10.01 PM to 12.00 AM	Within 15 minutes	Before 5.00 AM	4 to 6 hours	Less than 5 hours	Not during last month (0)	Less then once a week (1)	Less then once a week (1)	Once or twice a week (2)	Once or twice a week (2)	Once or twice a week (2)	Less then once a week (1)	Once or twice a week (2)
Agree	Pharmacist	20-30	Female	18.5–25.0	Unmarried	Graduate or above	Pharmaceutical industry	Low	Urban Area	With family	Non-smoker	Muslim	Sometimes (3)	Sometimes (3)	Sometimes (3)	Sometimes (3)	Often (4)	Sometimes (3)	Sometimes (3)	Sometimes (3)	Not at all (0)	Several days (1)	Several days (1)	Several days (1)	Several days (1)	More than half of the days (2)	Several days (1)	More than half of the days (2)	Several days (1)	Several days (1)	Several days (1)	More than half of the days (2)	Several days (1)	More than half of the days (2)	Several days (1)	Several days (1)	10.01 PM to 12.00 AM	Within 15 minutes	Before 5.00 AM	4 to 6 hours	5 to 7 hours	Less then once a week (1)	Once or twice a week (2)	Once or twice a week (2)	Less then once a week (1)	Once or twice a week (2)	Once or twice a week (2)	Once or twice a week (2)	Once or twice a week (2)
Agree	Nurse	20-30	Female	Above 25.0	Married	Graduate or above	Private chamber	Low	Urban Area	without family	Non-smoker	Hindu	Never (1)	Often (4)	Sometimes (3)	Sometimes (3)	Sometimes (3)	Sometimes (3)	Sometimes (3)	Rarely (2)	More than half of the days (2)	Not at all (0)	Several days (1)	Not at all (0)	Not at all (0)	Several days (1)	Several days (1)	Several days (1)	Not at all (0)	Several days (1)	More than half of the days (2)	Several days (1)	Several days (1)	More than half of the days (2)	Not at all (0)	More than half of the days (2)	10.01 PM to 12.00 AM	16-30 minutes	7.01 AM to 9.00 AM	4 to 6 hours	5 to 7 hours	Less then once a week (1)	Not during last month (0)	Less then once a week (1)	Less then once a week (1)	Less then once a week (1)	Once or twice a week (2)	Once or twice a week (2)	Not during last month (0)
Agree	Physician	20-30	Female	18.5–25.0	unmarried	Graduate or above	Private chamber	Medium	Urban Area	without family	Non-smoker	Muslim	Often (4)	Rarely (2)	Sometimes (3)	Often (4)	Sometimes (3)	Sometimes (3)	Often (4)	Sometimes (3)	Several days (1)	Several days (1)	More than half of the days (2)	Several days (1)	Not at all (0)	Several days (1)	Not at all (0)	Not at all (0)	Several days (1)	Not at all (0)	Several days (1)	Several days (1)	Not at all (0)	Not at all (0)	More than half of the days (2)	Not at all (0)	12.01 AM to 2.00 AM	31-60 minutes	5.00 AM to 7.00 AM	4 to 6 hours	5 to 7 hours	Three or more in week (3)	Three or more in week (3)	Less then once a week (1)	Not during last month (0)	Not during last month (0)	Once or twice a week (2)	Not during last month (0)	Not during last month (0)
Agree	Physician	31-40	Male	Above 25.0	Married	Graduate or above	HospitalHospital/clinic	Low	Urban Area	With family	Non-smoker	Muslim	Sometimes (3)	Often (4)	Often (4)	Sometimes (3)	Often (4)	Rarely (2)	Sometimes (3)	Rarely (2)	Several days (1)	Several days (1)	Several days (1)	More than half of the days (2)	Not at all (0)	Several days (1)	More than half of the days (2)	Not at all (0)	Several days (1)	Several days (1)	More than half of the days (2)	Several days (1)	More than half of the days (2)	Not at all (0)	Not at all (0)	Not at all (0)	10.01 PM to 12.00 AM	Within 15 minutes	7.01 AM to 9.00 AM	4 to 6 hours	5 to 7 hours	Once or twice a week (2)	Once or twice a week (2)	Three or more in week (3)	Less then once a week (1)	Three or more in week (3)	Once or twice a week (2)	Less then once a week (1)	Once or twice a week (2)
Agree	Pharmacist	20-30	Male	Above 25.0	Unmarried	Graduate or above	Pharmaceutical industry	Low	Urban Area	Without family	Non-smoker	Muslim	Sometimes (3)	Sometimes (3)	Often (4)	Often (4)	Often (4)	Sometimes (3)	Sometimes (3)	Sometimes (3)	Not at all (0)	Not at all (0)	Several days (1)	Several days (1)	Not at all (0)	Several days (1)	More than half of the days (2)	Several days (1)	Several days (1)	Several days (1)	Several days (1)	More than half of the days (2)	Several days (1)	Several days (1)	Several days (1)	Several days (1)	10.01 PM to 12.00 AM	Within 15 minutes	5.00 AM to 7.00 AM	4 to 6 hours	5 to 7 hours	Once or twice a week (2)	Once or twice a week (2)	Three or more in week (3)	Once or twice a week (2)	Once or twice a week (2)	Three or more in week (3)	Once or twice a week (2)	Less then once a week (1)
Agree	Pharmacist	20-30	Male	18.5–25.0	Unmarried	Graduate or above	Pharmaceutical industry	Low	Urban Area	With family	Non-smoker	Muslim	Sometimes (3)	Sometimes (3)	Sometimes (3)	Sometimes (3)	Sometimes (3)	Sometimes (3)	Sometimes (3)	Sometimes (3)	Not at all (0)	Not at all (0)	Not at all (0)	Several days (1)	Several days (1)	Several days (1)	Several days (1)	Several days (1)	Several days (1)	Several days (1)	More than half of the days (2)	Several days (1)	Several days (1)	Several days (1)	Several days (1)	Several days (1)	10.01 PM to 12.00 AM	Within 15 minutes	5.00 AM to 7.00 AM	4 to 6 hours	5 to 7 hours	Once or twice a week (2)	Once or twice a week (2)	Not during last month (0)	Not during last month (0)	Less then once a week (1)	Once or twice a week (2)	Less then once a week (1)	Less then once a week (1)
Agree	Pharmacist	31-40	Male	18.5–25.0	Married	Graduate or above	Pharmaceutical industry	Medium	Urban Area	With family	Non-smoker	Muslim	Sometimes (3)	Sometimes (3)	Sometimes (3)	Often (4)	Sometimes (3)	Often (4)	Often (4)	Sometimes (3)	Not at all (0)	Several days (1)	Several days (1)	Several days (1)	More than half of the days (2)	Several days (1)	More than half of the days (2)	More than half of the days (2)	Not at all (0)	Several days (1)	Several days (1)	Several days (1)	Several days (1)	Several days (1)	Several days (1)	Several days (1)	10.01 PM to 12.00 AM	16-30 minutes	Before 5.00 AM	4 to 6 hours	Less than 5 hours	Once or twice a week (2)	Once or twice a week (2)	Less then once a week (1)	Less then once a week (1)	Once or twice a week (2)	Less then once a week (1)	Less then once a week (1)	Once or twice a week (2)
Agree	Nurse	41-50	Female	Above 25.0	Married	Higher secondary level	HospitalHospital/clinic	Low	Rural Area	With family	Non-smoker	Hindu	Often (4)	Often (4)	Sometimes (3)	Often (4)	Rarely (2)	Rarely (2)	Often (4)	Often (4)	Several days (1)	Several days (1)	Several days (1)	More than half of the days (2)	Several days (1)	Not at all (0)	Several days (1)	Not at all (0)	Several days (1)	Several days (1)	Not at all (0)	Several days (1)	Several days (1)	Not at all (0)	Several days (1)	Several days (1)	12.01 AM to 2.00 AM	More than 60 minutes	7.01 AM to 9.00 AM	4 to 6 hours	8 to 10 hours	Three or more in week (3)	Less then once a week (1)	Less then once a week (1)	Once or twice a week (2)	Less then once a week (1)	Not during last month (0)	Three or more in week (3)	Less then once a week (1)
Agree	Nurse	51-60	Female	Above 25.0	Married	Graduate or above	HospitalHospital/clinic	Low	Rural Area	With family	Non-smoker	Others	Rarely (2)	Sometimes (3)	Rarely (2)	Rarely (2)	Sometimes (3)	Rarely (2)	Rarely (2)	Sometimes (3)	Several days (1)	Several days (1)	Several days (1)	More than half of the days (2)	Several days (1)	Several days (1)	Several days (1)	More than half of the days (2)	Several days (1)	Several days (1)	More than half of the days (2)	More than half of the days (2)	More than half of the days (2)	More than half of the days (2)	More than half of the days (2)	Several days (1)	10.01 PM to 12.00 AM	Within 15 minutes	Before 5.00 AM	4 to 6 hours	5 to 7 hours	Less then once a week (1)	Less then once a week (1)	Less then once a week (1)	Once or twice a week (2)	Once or twice a week (2)	Less then once a week (1)	Once or twice a week (2)	Less then once a week (1)
Agree	Pharmacist	31-40	Male	18.5–25.0	Married	Graduate or above	Pharmaceutical industry	Low	Urban Area	Without family	Non-smoker	Muslim	Rarely (2)	Sometimes (3)	Sometimes (3)	Rarely (2)	Sometimes (3)	Rarely (2)	Sometimes (3)	Rarely (2)	Several days (1)	Not at all (0)	Several days (1)	Several days (1)	More than half of the days (2)	More than half of the days (2)	More than half of the days (2)	Not at all (0)	Several days (1)	Several days (1)	Several days (1)	Several days (1)	Several days (1)	Several days (1)	Several days (1)	Not at all (0)	10.01 PM to 12.00 AM	16-30 minutes	5.00 AM to 7.00 AM	4 to 6 hours	5 to 7 hours	Less then once a week (1)	Less then once a week (1)	Once or twice a week (2)	Not during last month (0)	Less then once a week (1)	Not during last month (0)	Not during last month (0)	Less then once a week (1)
Agree	Pharmacist	20-30	Male	18.5–25.0	Married	Graduate or above	Pharmaceutical industry	Low	Urban Area	Without family	Non-smoker	Muslim	Sometimes (3)	Sometimes (3)	Rarely (2)	Rarely (2)	Sometimes (3)	Sometimes (3)	Never (1)	Sometimes (3)	Several days (1)	Several days (1)	Several days (1)	Not at all (0)	More than half of the days (2)	More than half of the days (2)	Several days (1)	Several days (1)	Not at all (0)	More than half of the days (2)	More than half of the days (2)	Not at all (0)	More than half of the days (2)	Several days (1)	Several days (1)	Several days (1)	10.01 PM to 12.00 AM	31-60 minutes	5.00 AM to 7.00 AM	4 to 6 hours	5 to 7 hours	Not during last month (0)	Once or twice a week (2)	Less then once a week (1)	Less then once a week (1)	Less then once a week (1)	Once or twice a week (2)	Less then once a week (1)	Less then once a week (1)
Agree	Physician	51-60	Female	18.5–25.0	Married	Graduate or above	HospitalHospital/clinic	Low	Rural Area	With family	Smoker	Muslim	Sometimes (3)	Sometimes (3)	Often (4)	Often (4)	Sometimes (3)	Sometimes (3)	Often (4)	Sometimes (3)	More than half of the days (2)	Not at all (0)	Several days (1)	Not at all (0)	Several days (1)	Several days (1)	More than half of the days (2)	Not at all (0)	Not at all (0)	Several days (1)	Nearly every day (3)	More than half of the days (2)	Not at all (0)	More than half of the days (2)	Several days (1)	Nearly every day (3)	10.01 PM to 12.00 AM	16-30 minutes	5.00 AM to 7.00 AM	7 to 8 hours	5 to 7 hours	Less then once a week (1)	Once or twice a week (2)	Not during last month (0)	Not during last month (0)	Not during last month (0)	Less then once a week (1)	Not during last month (0)	Less then once a week (1)
Agree	Pharmacist	20-30	Female	Above 25.0	Unmarried	Graduate or above	Pharmaceutical industry	Low	Urban Area	With family	Non-smoker	Muslim	Sometimes (3)	Sometimes (3)	Often (4)	Often (4)	Sometimes (3)	Often (4)	Sometimes (3)	Rarely (2)	Nearly every day (3)	Nearly every day (3)	More than half of the days (2)	Nearly every day (3)	More than half of the days (2)	Several days (1)	Nearly every day (3)	Several days (1)	Several days (1)	Nearly every day (3)	Nearly every day (3)	Several days (1)	Nearly every day (3)	More than half of the days (2)	Nearly every day (3)	Nearly every day (3)	12.01 AM to 2.00 AM	16-30 minutes	5.00 AM to 7.00 AM	4 to 6 hours	5 to 7 hours	Three or more in week (3)	Once or twice a week (2)	Once or twice a week (2)	Less then once a week (1)	Not during last month (0)	Not during last month (0)	Three or more in week (3)	Less then once a week (1)
Agree	Physician	20-30	Female	18.5–25.0	Married	Graduate or above	HospitalHospital/clinic	Low	Urban Area	With family	Non-smoker	Hindu	Never (1)	Often (4)	Never (1)	Never (1)	Sometimes (3)	Sometimes (3)	Rarely (2)	Often (4)	More than half of the days (2)	More than half of the days (2)	Nearly every day (3)	Several days (1)	More than half of the days (2)	Nearly every day (3)	Nearly every day (3)	Nearly every day (3)	Not at all (0)	Several days (1)	Several days (1)	Several days (1)	Several days (1)	Not at all (0)	Nearly every day (3)	More than half of the days (2)	12.01 AM to 2.00 AM	More than 60 minutes	After 9.00 AM	7 to 8 hours	5 to 7 hours	Three or more in week (3)	Not during last month (0)	Less then once a week (1)	Not during last month (0)	Not during last month (0)	Once or twice a week (2)	Three or more in week (3)	Once or twice a week (2)
Agree	Physician	20-30	Female	Below 18.5	Married	Graduate or above	HospitalHospital/clinic	Low	Urban Area	With family	Non-smoker	Muslim	Never (1)	Never (1)	Never (1)	Never (1)	Never (1)	Never (1)	Sometimes (3)	Often (4)	Not at all (0)	Not at all (0)	Not at all (0)	Several days (1)	Several days (1)	Not at all (0)	Not at all (0)	Not at all (0)	Not at all (0)	Not at all (0)	Several days (1)	Several days (1)	Not at all (0)	Not at all (0)	Not at all (0)	Several days (1)	10.01 PM to 12.00 AM	31-60 minutes	After 9.00 AM	4 to 6 hours	5 to 7 hours	Less then once a week (1)	Three or more in week (3)	Not during last month (0)	Not during last month (0)	Not during last month (0)	Not during last month (0)	Not during last month (0)	Not during last month (0)
Agree	Pharmacist	20-30	Male	18.5–25.0	Unmarried	Graduate or above	HospitalHospital/clinic	Low	Urban Area	With family	Smoker	Muslim	Sometimes (3)	Sometimes (3)	Sometimes (3)	Sometimes (3)	Sometimes (3)	Sometimes (3)	Sometimes (3)	Sometimes (3)	More than half of the days (2)	Several days (1)	Several days (1)	Several days (1)	Several days (1)	Several days (1)	Several days (1)	Several days (1)	Not at all (0)	Several days (1)	Several days (1)	Several days (1)	Several days (1)	Several days (1)	Several days (1)	Several days (1)	10.01 PM to 12.00 AM	Within 15 minutes	Before 5.00 AM	4 to 6 hours	5 to 7 hours	Less then once a week (1)	Once or twice a week (2)	Less then once a week (1)	Not during last month (0)	Less then once a week (1)	Less then once a week (1)	Less then once a week (1)	Once or twice a week (2)
Agree	Pharmacist	31-40	Female	18.5–25.0	Married	Graduate or above	Pharmaceutical industry	Medium	Urban Area	With family	Non-smoker	Muslim	Sometimes (3)	Sometimes (3)	Sometimes (3)	Sometimes (3)	Often (4)	Often (4)	Often (4)	Rarely (2)	Nearly every day (3)	Nearly every day (3)	More than half of the days (2)	More than half of the days (2)	Nearly every day (3)	Several days (1)	Nearly every day (3)	More than half of the days (2)	Several days (1)	Nearly every day (3)	Nearly every day (3)	Nearly every day (3)	Nearly every day (3)	Nearly every day (3)	Nearly every day (3)	Nearly every day (3)	12.01 AM to 2.00 AM	Within 15 minutes	5.00 AM to 7.00 AM	4 to 6 hours	5 to 7 hours	Once or twice a week (2)	Less then once a week (1)	Less then once a week (1)	Not during last month (0)	Not during last month (0)	Not during last month (0)	Once or twice a week (2)	Less then once a week (1)
Agree	Physician	20-30	Male	18.5–25.0	Married	Graduate or above	HospitalHospital/clinic	Medium	Urban Area	With family	Non-smoker	Muslim	Sometimes (3)	Never (1)	Sometimes (3)	Sometimes (3)	Sometimes (3)	Sometimes (3)	Never (1)	Often (4)	Several days (1)	Several days (1)	Not at all (0)	Not at all (0)	Not at all (0)	Not at all (0)	Several days (1)	Not at all (0)	Not at all (0)	Not at all (0)	Not at all (0)	Not at all (0)	Not at all (0)	Not at all (0)	Not at all (0)	Not at all (0)	12.01 AM to 2.00 AM	Within 15 minutes	Before 5.00 AM	4 to 6 hours	5 to 7 hours	Once or twice a week (2)	Not during last month (0)	Less then once a week (1)	Not during last month (0)	Not during last month (0)	Not during last month (0)	Not during last month (0)	Less then once a week (1)
Agree	Pharmacist	31-40	Male	18.5–25.0	Married	Graduate or above	Pharmaceutical industry	Medium	Urban Area	With family	Smoker	Muslim	Sometimes (3)	Sometimes (3)	Often (4)	Sometimes (3)	Rarely (2)	Rarely (2)	Sometimes (3)	Rarely (2)	Several days (1)	More than half of the days (2)	Several days (1)	Several days (1)	Not at all (0)	Several days (1)	Several days (1)	Not at all (0)	Not at all (0)	Several days (1)	Several days (1)	More than half of the days (2)	Several days (1)	More than half of the days (2)	Several days (1)	Nearly every day (3)	12.01 AM to 2.00 AM	16-30 minutes	5.00 AM to 7.00 AM	4 to 6 hours	5 to 7 hours	Once or twice a week (2)	Less then once a week (1)	Once or twice a week (2)	Less then once a week (1)	Once or twice a week (2)	Once or twice a week (2)	Not during last month (0)	Once or twice a week (2)
Agree	Pharmacist	31-40	Male	Below 18.5	Married	Graduate or above	Pharmaceutical industry	High	Urban Area	With family	Non-smoker	Muslim	Sometimes (3)	Sometimes (3)	Sometimes (3)	Often (4)	Never (1)	Rarely (2)	Never (1)	Sometimes (3)	Several days (1)	Several days (1)	Not at all (0)	Several days (1)	More than half of the days (2)	More than half of the days (2)	Several days (1)	Several days (1)	Several days (1)	Several days (1)	Several days (1)	More than half of the days (2)	Nearly every day (3)	More than half of the days (2)	Nearly every day (3)	Nearly every day (3)	12.01 AM to 2.00 AM	16-30 minutes	7.01 AM to 9.00 AM	4 to 6 hours	8 to 10 hours	Less then once a week (1)	Once or twice a week (2)	Less then once a week (1)	Once or twice a week (2)	Once or twice a week (2)	Less then once a week (1)	Less then once a week (1)	Less then once a week (1)
Agree	Pharmacist	31-40	Male	Above 25.0	Married	Graduate or above	Pharmaceutical industry	Medium	Urban Area	With family	Smoker	Muslim	Sometimes (3)	Sometimes (3)	Sometimes (3)	Sometimes (3)	Sometimes (3)	Sometimes (3)	Never (1)	Sometimes (3)	Several days (1)	Not at all (0)	Several days (1)	Several days (1)	Not at all (0)	Several days (1)	Several days (1)	More than half of the days (2)	Not at all (0)	Several days (1)	Several days (1)	More than half of the days (2)	Several days (1)	Several days (1)	More than half of the days (2)	Several days (1)	12.01 AM to 2.00 AM	31-60 minutes	7.01 AM to 9.00 AM	4 to 6 hours	5 to 7 hours	Not during last month (0)	Once or twice a week (2)	Less then once a week (1)	Once or twice a week (2)	Once or twice a week (2)	Once or twice a week (2)	Once or twice a week (2)	Once or twice a week (2)
Agree	Physician	20-30	Male	18.5–25.0	Unmarried	Graduate or above	HospitalHospital/clinic	Low	Rural Area	Without family	Smoker	Hindu	Often (4)	Sometimes (3)	Often (4)	Sometimes (3)	Often (4)	Often (4)	Often (4)	Rarely (2)	More than half of the days (2)	Nearly every day (3)	Several days (1)	More than half of the days (2)	Several days (1)	Several days (1)	More than half of the days (2)	Several days (1)	Several days (1)	Nearly every day (3)	Nearly every day (3)	More than half of the days (2)	More than half of the days (2)	More than half of the days (2)	Nearly every day (3)	Nearly every day (3)	12.01 AM to 2.00 AM	16-30 minutes	Before 5.00 AM	4 to 6 hours	5 to 7 hours	Less then once a week (1)	Less then once a week (1)	Not during last month (0)	Not during last month (0)	Once or twice a week (2)	Once or twice a week (2)	Not during last month (0)	Not during last month (0)
Agree	Physician	51-60	Female	Above 25.0	Married	Higher secondary level	HospitalHospital/clinic	Medium	Rural Area	With family	Non-smoker	Muslim	Rarely (2)	Rarely (2)	Rarely (2)	Rarely (2)	Rarely (2)	Rarely (2)	Rarely (2)	Rarely (2)	More than half of the days (2)	Several days (1)	Not at all (0)	Several days (1)	Not at all (0)	Not at all (0)	Not at all (0)	Not at all (0)	Not at all (0)	Several days (1)	Several days (1)	Not at all (0)	Several days (1)	Not at all (0)	Not at all (0)	Not at all (0)	10.01 PM to 12.00 AM	Within 15 minutes	5.00 AM to 7.00 AM	4 to 6 hours	5 to 7 hours	Not during last month (0)	Not during last month (0)	Not during last month (0)	Not during last month (0)	Not during last month (0)	Not during last month (0)	Not during last month (0)	Not during last month (0)
Agree	Nurse	20-30	Female	18.5–25.0	Unmarried	Higher secondary level	HospitalHospital/clinic	Low	Rural Area	With family	Non-smoker	Muslim	Often (4)	Sometimes (3)	Rarely (2)	Sometimes (3)	Sometimes (3)	Sometimes (3)	Often (4)	Sometimes (3)	More than half of the days (2)	Not at all (0)	Several days (1)	Not at all (0)	Several days (1)	Several days (1)	Several days (1)	Not at all (0)	Not at all (0)	Several days (1)	Nearly every day (3)	More than half of the days (2)	Not at all (0)	More than half of the days (2)	Several days (1)	Nearly every day (3)	10.01 PM to 12.00 AM	16-30 minutes	5.00 AM to 7.00 AM	7 to 8 hours	More than 10 hours	Less then once a week (1)	Once or twice a week (2)	Not during last month (0)	Not during last month (0)	Not during last month (0)	Less then once a week (1)	Not during last month (0)	Less then once a week (1)
Agree	Pharmacist	31-40	Male	18.5–25.0	Married	Graduate or above	Pharmaceutical industry	Low	Urban Area	Without family	Non-smoker	Muslim	Rarely (2)	Sometimes (3)	Sometimes (3)	Rarely (2)	Sometimes (3)	Rarely (2)	Sometimes (3)	Rarely (2)	Several days (1)	Not at all (0)	Several days (1)	Several days (1)	More than half of the days (2)	More than half of the days (2)	More than half of the days (2)	Not at all (0)	Several days (1)	Several days (1)	Several days (1)	Several days (1)	Several days (1)	Several days (1)	Several days (1)	Not at all (0)	10.01 PM to 12.00 AM	16-30 minutes	5.00 AM to 7.00 AM	4 to 6 hours	5 to 7 hours	Less then once a week (1)	Less then once a week (1)	Once or twice a week (2)	Not during last month (0)	Less then once a week (1)	Not during last month (0)	Not during last month (0)	Less then once a week (1)
Agree	Physician	31-40	Male	18.5–25.0	Married	Graduate or above	HospitalHospital/clinic	High	Urban Area	With family	Non-smoker	Muslim	Rarely (2)	Never (1)	Never (1)	Never (1)	Sometimes (3)	Never (1)	Sometimes (3)	Sometimes (3)	Not at all (0)	Several days (1)	Several days (1)	Several days (1)	Several days (1)	Not at all (0)	Not at all (0)	Not at all (0)	Not at all (0)	Not at all (0)	Not at all (0)	Not at all (0)	Not at all (0)	Not at all (0)	More than half of the days (2)	Several days (1)	12.01 AM to 2.00 AM	Within 15 minutes	Before 5.00 AM	7 to 8 hours	5 to 7 hours	Not during last month (0)	Not during last month (0)	Not during last month (0)	Not during last month (0)	Less then once a week (1)	Not during last month (0)	Not during last month (0)	Not during last month (0)
Agree	Medical Technologist	41-50	Male	Above 25.0	Married	Graduate or above	HospitalHospital/clinic	High	Urban Area	With family	Smoker	Others	Never (1)	Never (1)	Never (1)	Never (1)	Never (1)	Never (1)	Never (1)	Rarely (2)	Not at all (0)	Not at all (0)	Not at all (0)	Several days (1)	Several days (1)	Not at all (0)	Not at all (0)	Not at all (0)	Not at all (0)	Not at all (0)	Not at all (0)	Not at all (0)	Not at all (0)	Not at all (0)	Not at all (0)	Not at all (0)	12.01 AM to 2.00 AM	16-30 minutes	5.00 AM to 7.00 AM	4 to 6 hours	5 to 7 hours	Not during last month (0)	Not during last month (0)	Not during last month (0)	Not during last month (0)	Not during last month (0)	Not during last month (0)	Less then once a week (1)	Less then once a week (1)
Agree	Nurse	31-40	Female	18.5–25.0	Married	Higher secondary level	HospitalHospital/clinic	Low	Rural Area	With family	Non-smoker	Muslim	Sometimes (3)	Often (4)	Sometimes (3)	Often (4)	Sometimes (3)	Often (4)	Rarely (2)	Sometimes (3)	Several days (1)	Several days (1)	Several days (1)	Several days (1)	Several days (1)	Several days (1)	Several days (1)	Not at all (0)	Several days (1)	Nearly every day (3)	More than half of the days (2)	Several days (1)	Not at all (0)	Several days (1)	Several days (1)	Nearly every day (3)	10.01 PM to 12.00 AM	16-30 minutes	7.01 AM to 9.00 AM	4 to 6 hours	5 to 7 hours	Once or twice a week (2)	Less then once a week (1)	Less then once a week (1)	Less then once a week (1)	Not during last month (0)	Less then once a week (1)	Not during last month (0)	Less then once a week (1)
Agree	Physician	31-40	Female	Above 25.0	Married	Graduate or above	HospitalHospital/clinic	Low	Rural Area	With family	Non-smoker	Muslim	Rarely (2)	Rarely (2)	Sometimes (3)	Never (1)	Sometimes (3)	Often (4)	Sometimes (3)	Often (4)	Nearly every day (3)	Several days (1)	Not at all (0)	Nearly every day (3)	Nearly every day (3)	Nearly every day (3)	Not at all (0)	Not at all (0)	Several days (1)	Nearly every day (3)	Nearly every day (3)	Nearly every day (3)	Several days (1)	Several days (1)	Nearly every day (3)	Nearly every day (3)	10.01 PM to 12.00 AM	More than 60 minutes	After 9.00 AM	7 to 8 hours	5 to 7 hours	Once or twice a week (2)	Once or twice a week (2)	Once or twice a week (2)	Less then once a week (1)	Three or more in week (3)	Three or more in week (3)	Three or more in week (3)	Less then once a week (1)
Agree	Medical Technologist	31-40	Male	Above 25.0	Married	Higher secondary level	Private chamber	Low	Rural Area	Without family	Smoker	Muslim	Rarely (2)	Rarely (2)	Rarely (2)	Rarely (2)	Never (1)	Never (1)	Sometimes (3)	Sometimes (3)	Several days (1)	Several days (1)	Several days (1)	Several days (1)	Several days (1)	Not at all (0)	More than half of the days (2)	More than half of the days (2)	More than half of the days (2)	Not at all (0)	Several days (1)	More than half of the days (2)	Several days (1)	Several days (1)	Several days (1)	Several days (1)	12.01 AM to 2.00 AM	Within 15 minutes	7.01 AM to 9.00 AM	4 to 6 hours	5 to 7 hours	Not during last month (0)	Once or twice a week (2)	Once or twice a week (2)	Less then once a week (1)	Once or twice a week (2)	Three or more in week (3)	Less then once a week (1)	Once or twice a week (2)
Agree	Nurse	41-50	Female	Above 25.0	Married	Graduate or above	HospitalHospital/clinic	Low	Rural Area	With family	Non-smoker	Hindu	Sometimes (3)	Sometimes (3)	Sometimes (3)	Sometimes (3)	Sometimes (3)	Rarely (2)	Rarely (2)	Sometimes (3)	Nearly every day (3)	Several days (1)	Several days (1)	Several days (1)	Several days (1)	Not at all (0)	Several days (1)	Several days (1)	Not at all (0)	Several days (1)	Not at all (0)	Several days (1)	Several days (1)	Several days (1)	Several days (1)	Several days (1)	12.01 AM to 2.00 AM	16-30 minutes	Before 5.00 AM	4 to 6 hours	5 to 7 hours	Less then once a week (1)	Less then once a week (1)	Three or more in week (3)	Not during last month (0)	Not during last month (0)	Not during last month (0)	Three or more in week (3)	Less then once a week (1)
Agree	Pharmacist	20-30	Male	18.5–25.0	Unmarried	Graduate or above	Pharmaceutical industry	Low	Urban Area	With family	Non-smoker	Muslim	Often (4)	Often (4)	Sometimes (3)	Sometimes (3)	Sometimes (3)	Sometimes (3)	Sometimes (3)	Sometimes (3)	Several days (1)	Several days (1)	Several days (1)	Several days (1)	Several days (1)	Several days (1)	More than half of the days (2)	Several days (1)	Several days (1)	Nearly every day (3)	More than half of the days (2)	More than half of the days (2)	Several days (1)	Several days (1)	Several days (1)	Several days (1)	10.01 PM to 12.00 AM	Within 15 minutes	Before 5.00 AM	4 to 6 hours	5 to 7 hours	Once or twice a week (2)	Once or twice a week (2)	Once or twice a week (2)	Once or twice a week (2)	Three or more in week (3)	Once or twice a week (2)	Once or twice a week (2)	Once or twice a week (2)
Agree	Physician	20-30	Female	18.5–25.0	Unmarried	Graduate or above	Private chamber	Low	Urban Area	With family	Non-smoker	Hindu	Sometimes (3)	Sometimes (3)	Never (1)	Never (1)	Sometimes (3)	Sometimes (3)	Sometimes (3)	Rarely (2)	Several days (1)	Several days (1)	Not at all (0)	Nearly every day (3)	Not at all (0)	Nearly every day (3)	Several days (1)	Several days (1)	Several days (1)	Several days (1)	Nearly every day (3)	Nearly every day (3)	Nearly every day (3)	Several days (1)	Several days (1)	Several days (1)	12.01 AM to 2.00 AM	Within 15 minutes	7.01 AM to 9.00 AM	4 to 6 hours	5 to 7 hours	Three or more in week (3)	Three or more in week (3)	Three or more in week (3)	Not during last month (0)	Not during last month (0)	Not during last month (0)	Not during last month (0)	Once or twice a week (2)
Agree	Physician	31-40	Male	18.5–25.0	Married	Graduate or above	Private chamber	Low	Urban Area	With family	Non-smoker	Muslim	Rarely (2)	Rarely (2)	Sometimes (3)	Sometimes (3)	Sometimes (3)	Rarely (2)	Sometimes (3)	Sometimes (3)	Not at all (0)	Several days (1)	Several days (1)	Several days (1)	Not at all (0)	Several days (1)	Not at all (0)	Several days (1)	Several days (1)	Several days (1)	Not at all (0)	Not at all (0)	Several days (1)	Several days (1)	Several days (1)	Several days (1)	10.01 PM to 12.00 AM	Within 15 minutes	7.01 AM to 9.00 AM	4 to 6 hours	5 to 7 hours	Less then once a week (1)	Less then once a week (1)	Less then once a week (1)	Less then once a week (1)	Once or twice a week (2)	Once or twice a week (2)	Less then once a week (1)	Once or twice a week (2)
Agree	Physician	31-40	Male	18.5–25.0	Married	Graduate or above	HospitalHospital/clinic	High	Rural Area	With family	Smoker	Muslim	Rarely (2)	Never (1)	Sometimes (3)	Sometimes (3)	Sometimes (3)	Often (4)	Sometimes (3)	Sometimes (3)	Several days (1)	Nearly every day (3)	Several days (1)	Not at all (0)	Several days (1)	Not at all (0)	Not at all (0)	Several days (1)	Not at all (0)	Several days (1)	More than half of the days (2)	Nearly every day (3)	Several days (1)	More than half of the days (2)	Several days (1)	Nearly every day (3)	12.01 AM to 2.00 AM	Within 15 minutes	Before 5.00 AM	4 to 6 hours	5 to 7 hours	Once or twice a week (2)	Less then once a week (1)	Less then once a week (1)	Not during last month (0)	Once or twice a week (2)	Not during last month (0)	Once or twice a week (2)	Less then once a week (1)
Agree	Pharmacist	20-30	Female	18.5–25.0	Unmarried	Graduate or above	Pharmaceutical industry	Low	Urban Area	Without family	Non-smoker	Muslim	Sometimes (3)	Sometimes (3)	Often (4)	Often (4)	Sometimes (3)	Rarely (2)	Sometimes (3)	Sometimes (3)	Not at all (0)	Several days (1)	Not at all (0)	Several days (1)	Several days (1)	More than half of the days (2)	Several days (1)	Several days (1)	Several days (1)	Several days (1)	Several days (1)	More than half of the days (2)	Several days (1)	More than half of the days (2)	Several days (1)	Several days (1)	12.01 AM to 2.00 AM	16-30 minutes	5.00 AM to 7.00 AM	4 to 6 hours	Less than 5 hours	Less then once a week (1)	Less then once a week (1)	Once or twice a week (2)	Once or twice a week (2)	Less then once a week (1)	Once or twice a week (2)	Once or twice a week (2)	Once or twice a week (2)
Agree	Pharmacist	31-40	Male	18.5–25.0	Married	Graduate or above	Pharmaceutical industry	Medium	Urban Area	With family	Smoker	Muslim	Often (4)	Sometimes (3)	Sometimes (3)	Sometimes (3)	Rarely (2)	Often (4)	Sometimes (3)	Sometimes (3)	Not at all (0)	Several days (1)	Several days (1)	More than half of the days (2)	Several days (1)	Several days (1)	Several days (1)	More than half of the days (2)	Several days (1)	Several days (1)	More than half of the days (2)	More than half of the days (2)	Nearly every day (3)	More than half of the days (2)	More than half of the days (2)	Several days (1)	10.01 PM to 12.00 AM	Within 15 minutes	Before 5.00 AM	4 to 6 hours	5 to 7 hours	Once or twice a week (2)	Once or twice a week (2)	Less then once a week (1)	Less then once a week (1)	Less then once a week (1)	Once or twice a week (2)	Less then once a week (1)	Once or twice a week (2)
Agree	Pharmacist	31-40	Male	18.5–25.0	Unmarried	Graduate or above	Pharmaceutical industry	Low	Urban Area	With family	Non-smoker	Muslim	Often (4)	Sometimes (3)	Sometimes (3)	Often (4)	Sometimes (3)	Sometimes (3)	Sometimes (3)	Sometimes (3)	Not at all (0)	Not at all (0)	Not at all (0)	Several days (1)	Several days (1)	More than half of the days (2)	Several days (1)	Several days (1)	Several days (1)	Several days (1)	Several days (1)	More than half of the days (2)	More than half of the days (2)	Several days (1)	More than half of the days (2)	Several days (1)	12.01 AM to 2.00 AM	Within 15 minutes	5.00 AM to 7.00 AM	4 to 6 hours	5 to 7 hours	Less then once a week (1)	Less then once a week (1)	Once or twice a week (2)	Once or twice a week (2)	Less then once a week (1)	Once or twice a week (2)	Once or twice a week (2)	Once or twice a week (2)
Agree	Nurse	31-40	Female	Above 25.0	Married	Higher secondary level	HospitalHospital/clinic	Low	Rural Area	With family	Non-smoker	Muslim	Rarely (2)	Never (1)	Rarely (2)	Sometimes (3)	Sometimes (3)	Rarely (2)	Rarely (2)	Rarely (2)	Several days (1)	Several days (1)	Not at all (0)	Not at all (0)	More than half of the days (2)	More than half of the days (2)	Nearly every day (3)	Nearly every day (3)	Nearly every day (3)	Several days (1)	Nearly every day (3)	More than half of the days (2)	Nearly every day (3)	Nearly every day (3)	Nearly every day (3)	Nearly every day (3)	10.01 PM to 12.00 AM	16-30 minutes	7.01 AM to 9.00 AM	4 to 6 hours	5 to 7 hours	Less then once a week (1)	Less then once a week (1)	Less then once a week (1)	Less then once a week (1)	Less then once a week (1)	Less then once a week (1)	Less then once a week (1)	Less then once a week (1)
Agree	Pharmacist	31-40	Male	18.5–25.0	Married	Graduate or above	HospitalHospital/clinic	Low	Urban Area	With family	Non-smoker	Muslim	Rarely (2)	Sometimes (3)	Sometimes (3)	Sometimes (3)	Rarely (2)	Sometimes (3)	Rarely (2)	Rarely (2)	Several days (1)	More than half of the days (2)	Not at all (0)	Several days (1)	More than half of the days (2)	More than half of the days (2)	More than half of the days (2)	Not at all (0)	More than half of the days (2)	More than half of the days (2)	Several days (1)	Several days (1)	Several days (1)	More than half of the days (2)	Several days (1)	Several days (1)	12.01 AM to 2.00 AM	Within 15 minutes	5.00 AM to 7.00 AM	4 to 6 hours	5 to 7 hours	Once or twice a week (2)	Once or twice a week (2)	Three or more in week (3)	Less then once a week (1)	Less then once a week (1)	Less then once a week (1)	Not during last month (0)	Less then once a week (1)
Agree	Pharmacist	20-30	Female	18.5–25.0	Unmarried	Graduate or above	Pharmaceutical industry	Low	Urban Area	Without family	Non-smoker	Muslim	Often (4)	Sometimes (3)	Often (4)	Often (4)	Often (4)	Sometimes (3)	Often (4)	Often (4)	Not at all (0)	More than half of the days (2)	Nearly every day (3)	Nearly every day (3)	More than half of the days (2)	Several days (1)	More than half of the days (2)	Nearly every day (3)	Nearly every day (3)	Several days (1)	Nearly every day (3)	Nearly every day (3)	Several days (1)	More than half of the days (2)	Nearly every day (3)	Nearly every day (3)	12.01 AM to 2.00 AM	16-30 minutes	5.00 AM to 7.00 AM	4 to 6 hours	5 to 7 hours	Once or twice a week (2)	Once or twice a week (2)	Less then once a week (1)	Once or twice a week (2)	Less then once a week (1)	Once or twice a week (2)	Three or more in week (3)	Once or twice a week (2)
Agree	Pharmacist	20-30	Male	18.5–25.0	Unmarried	Graduate or above	Pharmaceutical industry	Low	Urban Area	With family	Smoker	Hindu	Sometimes (3)	Rarely (2)	Rarely (2)	Never (1)	Sometimes (3)	Sometimes (3)	Sometimes (3)	Sometimes (3)	Several days (1)	Several days (1)	Nearly every day (3)	Not at all (0)	Not at all (0)	Nearly every day (3)	Several days (1)	Not at all (0)	Not at all (0)	Several days (1)	Several days (1)	Several days (1)	Not at all (0)	Several days (1)	Several days (1)	Not at all (0)	12.01 AM to 2.00 AM	Within 15 minutes	After 9.00 AM	More than 8 hours	8 to 10 hours	Not during last month (0)	Less then once a week (1)	Less then once a week (1)	Not during last month (0)	Not during last month (0)	Not during last month (0)	Once or twice a week (2)	Not during last month (0)
Agree	Pharmacist	20-30	Female	Above 25.0	Married	Graduate or above	Private chamber	Low	Urban Area	With family	Non-smoker	Muslim	Never (1)	Never (1)	Never (1)	Never (1)	Never (1)	Never (1)	Never (1)	Often (4)	Several days (1)	Several days (1)	Several days (1)	Several days (1)	Not at all (0)	Several days (1)	Not at all (0)	Not at all (0)	Not at all (0)	Not at all (0)	Several days (1)	Several days (1)	Several days (1)	Not at all (0)	Several days (1)	Not at all (0)	12.01 AM to 2.00 AM	Within 15 minutes	7.01 AM to 9.00 AM	7 to 8 hours	8 to 10 hours	Once or twice a week (2)	Once or twice a week (2)	Less then once a week (1)	Not during last month (0)	Not during last month (0)	Once or twice a week (2)	Once or twice a week (2)	Less then once a week (1)
Agree	Nurse	51-60	Female	Above 25.0	Married	Higher secondary level	HospitalHospital/clinic	Medium	Rural Area	With family	Non-smoker	Muslim	Often (4)	Sometimes (3)	Rarely (2)	Often (4)	Rarely (2)	Often (4)	Rarely (2)	Often (4)	Several days (1)	Nearly every day (3)	Not at all (0)	Several days (1)	Not at all (0)	More than half of the days (2)	Nearly every day (3)	Not at all (0)	Not at all (0)	Several days (1)	Nearly every day (3)	Nearly every day (3)	Not at all (0)	More than half of the days (2)	Nearly every day (3)	Nearly every day (3)	10.01 PM to 12.00 AM	16-30 minutes	After 9.00 AM	7 to 8 hours	5 to 7 hours	Not during last month (0)	Not during last month (0)	Once or twice a week (2)	Less then once a week (1)	Three or more in week (3)	Not during last month (0)	Not during last month (0)	Less then once a week (1)
Agree	Physician	31-40	Female	18.5–25.0	Married	Graduate or above	HospitalHospital/clinic	Low	Urban Area	With family	Non-smoker	Muslim	Rarely (2)	Sometimes (3)	Sometimes (3)	Rarely (2)	Sometimes (3)	Rarely (2)	Sometimes (3)	Sometimes (3)	Several days (1)	Several days (1)	Not at all (0)	Not at all (0)	Several days (1)	Several days (1)	Not at all (0)	Several days (1)	Several days (1)	Several days (1)	Not at all (0)	More than half of the days (2)	Several days (1)	Several days (1)	More than half of the days (2)	Several days (1)	12.01 AM to 2.00 AM	16-30 minutes	7.01 AM to 9.00 AM	4 to 6 hours	5 to 7 hours	Less then once a week (1)	Less then once a week (1)	Once or twice a week (2)	Once or twice a week (2)	Once or twice a week (2)	Less then once a week (1)	Once or twice a week (2)	Less then once a week (1)
Agree	Pharmacist	41-50	Male	18.5–25.0	Married	Graduate or above	Pharmaceutical industry	Medium	Urban Area	With family	Smoker	Muslim	Sometimes (3)	Rarely (2)	Rarely (2)	Sometimes (3)	Sometimes (3)	Often (4)	Never (1)	Often (4)	More than half of the days (2)	Several days (1)	Nearly every day (3)	Not at all (0)	Not at all (0)	Several days (1)	More than half of the days (2)	Nearly every day (3)	Not at all (0)	Not at all (0)	Several days (1)	Several days (1)	More than half of the days (2)	More than half of the days (2)	More than half of the days (2)	Nearly every day (3)	10.01 PM to 12.00 AM	16-30 minutes	5.00 AM to 7.00 AM	4 to 6 hours	5 to 7 hours	Once or twice a week (2)	Less then once a week (1)	Less then once a week (1)	Once or twice a week (2)	Less then once a week (1)	Not during last month (0)	Less then once a week (1)	Once or twice a week (2)
Agree	Pharmacist	31-40	Male	Above 25.0	Married	Graduate or above	Private chamber	Low	Urban Area	With family	Non-smoker	Muslim	Sometimes (3)	Sometimes (3)	Often (4)	Often (4)	Rarely (2)	Often (4)	Sometimes (3)	Rarely (2)	More than half of the days (2)	Several days (1)	Several days (1)	Not at all (0)	More than half of the days (2)	Several days (1)	Several days (1)	Several days (1)	Several days (1)	More than half of the days (2)	Several days (1)	Not at all (0)	Several days (1)	Several days (1)	More than half of the days (2)	Several days (1)	10.01 PM to 12.00 AM	Within 15 minutes	After 9.00 AM	4 to 6 hours	5 to 7 hours	Once or twice a week (2)	Once or twice a week (2)	Once or twice a week (2)	Less then once a week (1)	Once or twice a week (2)	Once or twice a week (2)	Less then once a week (1)	Once or twice a week (2)
Agree	Nurse	41-50	Female	18.5–25.0	Married	Higher secondary level	HospitalHospital/clinic	Low	Urban Area	With family	Non-smoker	Muslim	Sometimes (3)	Sometimes (3)	Rarely (2)	Never (1)	Rarely (2)	Sometimes (3)	Sometimes (3)	Rarely (2)	Several days (1)	Several days (1)	More than half of the days (2)	Not at all (0)	Not at all (0)	Several days (1)	Several days (1)	More than half of the days (2)	Not at all (0)	Several days (1)	Several days (1)	Not at all (0)	Several days (1)	Several days (1)	Several days (1)	Several days (1)	10.01 PM to 12.00 AM	Within 15 minutes	5.00 AM to 7.00 AM	4 to 6 hours	5 to 7 hours	Less then once a week (1)	Less then once a week (1)	Not during last month (0)	Not during last month (0)	Less then once a week (1)	Once or twice a week (2)	Once or twice a week (2)	Once or twice a week (2)
Agree	Physician	20-30	Female	18.5–25.0	Unmarried	Graduate or above	Pharmaceutical industry	Low	Urban Area	With family	Non-smoker	Muslim	Sometimes (3)	Sometimes (3)	Sometimes (3)	Sometimes (3)	Sometimes (3)	Rarely (2)	Often (4)	Rarely (2)	Nearly every day (3)	Nearly every day (3)	Several days (1)	Nearly every day (3)	Nearly every day (3)	Nearly every day (3)	Nearly every day (3)	Several days (1)	Nearly every day (3)	Nearly every day (3)	Nearly every day (3)	Nearly every day (3)	Nearly every day (3)	Several days (1)	Nearly every day (3)	Nearly every day (3)	12.01 AM to 2.00 AM	16-30 minutes	Before 5.00 AM	4 to 6 hours	5 to 7 hours	Once or twice a week (2)	Three or more in week (3)	Three or more in week (3)	Three or more in week (3)	Less then once a week (1)	Less then once a week (1)	Three or more in week (3)	Once or twice a week (2)
Agree	Pharmacist	20-30	Male	18.5–25.0	Unmarried	Graduate or above	Pharmaceutical industry	Low	Urban Area	Without family	Smoker	Muslim	Often (4)	Sometimes (3)	Sometimes (3)	Often (4)	Sometimes (3)	Sometimes (3)	Sometimes (3)	Rarely (2)	Not at all (0)	Several days (1)	Not at all (0)	Several days (1)	More than half of the days (2)	More than half of the days (2)	More than half of the days (2)	Not at all (0)	Several days (1)	More than half of the days (2)	More than half of the days (2)	More than half of the days (2)	Several days (1)	Several days (1)	Several days (1)	Nearly every day (3)	12.01 AM to 2.00 AM	More than 60 minutes	Before 5.00 AM	4 to 6 hours	5 to 7 hours	Three or more in week (3)	Once or twice a week (2)	Once or twice a week (2)	Less then once a week (1)	Once or twice a week (2)	Not during last month (0)	Three or more in week (3)	Less then once a week (1)
Agree	Nurse	51-60	Female	Above 25.0	Married	Graduate or above	Private chamber	High	Urban Area	With family	Non-smoker	Muslim	Sometimes (3)	Never (1)	Never (1)	Often (4)	Sometimes (3)	Rarely (2)	Rarely (2)	Rarely (2)	Not at all (0)	More than half of the days (2)	More than half of the days (2)	Several days (1)	More than half of the days (2)	Several days (1)	Several days (1)	Several days (1)	Nearly every day (3)	Several days (1)	More than half of the days (2)	Several days (1)	Not at all (0)	Not at all (0)	More than half of the days (2)	More than half of the days (2)	12.01 AM to 2.00 AM	Within 15 minutes	Before 5.00 AM	4 to 6 hours	5 to 7 hours	Less then once a week (1)	Less then once a week (1)	Less then once a week (1)	Less then once a week (1)	Less then once a week (1)	Not during last month (0)	Not during last month (0)	Once or twice a week (2)
Agree	Pharmacist	31-40	Male	18.5–25.0	Married	Graduate or above	Pharmaceutical industry	Low	Urban Area	Without family	Non-smoker	Muslim	Rarely (2)	Sometimes (3)	Sometimes (3)	Rarely (2)	Sometimes (3)	Rarely (2)	Sometimes (3)	Rarely (2)	Several days (1)	Not at all (0)	Several days (1)	Several days (1)	More than half of the days (2)	More than half of the days (2)	More than half of the days (2)	Not at all (0)	Several days (1)	Several days (1)	Several days (1)	Several days (1)	Several days (1)	Several days (1)	Several days (1)	Not at all (0)	10.01 PM to 12.00 AM	16-30 minutes	5.00 AM to 7.00 AM	4 to 6 hours	5 to 7 hours	Less then once a week (1)	Less then once a week (1)	Once or twice a week (2)	Not during last month (0)	Less then once a week (1)	Not during last month (0)	Not during last month (0)	Less then once a week (1)
Agree	Nurse	41-50	Female	Above 25.0	Married	Graduate or above	HospitalHospital/clinic	Low	Rural Area	With family	Non-smoker	Hindu	Sometimes (3)	Sometimes (3)	Sometimes (3)	Sometimes (3)	Sometimes (3)	Rarely (2)	Rarely (2)	Sometimes (3)	Nearly every day (3)	Several days (1)	Several days (1)	Several days (1)	Several days (1)	Not at all (0)	Several days (1)	Several days (1)	Not at all (0)	Several days (1)	Not at all (0)	Several days (1)	Several days (1)	Several days (1)	Several days (1)	Several days (1)	12.01 AM to 2.00 AM	16-30 minutes	Before 5.00 AM	4 to 6 hours	5 to 7 hours	Less then once a week (1)	Less then once a week (1)	Three or more in week (3)	Not during last month (0)	Not during last month (0)	Not during last month (0)	Three or more in week (3)	Less then once a week (1)
Agree	Medical Technologist	31-40	Male	Above 25.0	Married	Higher secondary level	Private chamber	Low	Rural Area	With family	Smoker	Muslim	Rarely (2)	Never (1)	Sometimes (3)	Rarely (2)	Rarely (2)	Rarely (2)	Never (1)	Never (1)	Several days (1)	Several days (1)	Several days (1)	More than half of the days (2)	Several days (1)	Not at all (0)	More than half of the days (2)	Several days (1)	Several days (1)	Not at all (0)	Several days (1)	Several days (1)	More than half of the days (2)	Several days (1)	Several days (1)	Several days (1)	10.01 PM to 12.00 AM	Within 15 minutes	7.01 AM to 9.00 AM	4 to 6 hours	5 to 7 hours	Less then once a week (1)	Less then once a week (1)	Not during last month (0)	Not during last month (0)	Less then once a week (1)	Once or twice a week (2)	Not during last month (0)	Three or more in week (3)
Agree	Physician	20-30	Female	18.5–25.0	Unmarried	Graduate or above	HospitalHospital/clinic	Low	Urban Area	Without family	Non-smoker	Muslim	Sometimes (3)	Sometimes (3)	Often (4)	Sometimes (3)	Often (4)	Often (4)	Rarely (2)	Rarely (2)	Not at all (0)	Nearly every day (3)	Not at all (0)	Nearly every day (3)	Nearly every day (3)	Not at all (0)	Not at all (0)	Not at all (0)	Several days (1)	Nearly every day (3)	Several days (1)	Nearly every day (3)	Nearly every day (3)	Nearly every day (3)	Several days (1)	Several days (1)	12.01 AM to 2.00 AM	Within 15 minutes	Before 5.00 AM	Less than 4 hours	5 to 7 hours	Three or more in week (3)	Once or twice a week (2)	Once or twice a week (2)	Once or twice a week (2)	Less then once a week (1)	Less then once a week (1)	Less then once a week (1)	Once or twice a week (2)
Agree	Physician	51-60	Male	Above 25.0	Married	Graduate or above	Private chamber	High	Urban Area	With family	Smoker	Muslim	Rarely (2)	Rarely (2)	Sometimes (3)	Sometimes (3)	Never (1)	Never (1)	Never (1)	Never (1)	Not at all (0)	Not at all (0)	Several days (1)	Several days (1)	Several days (1)	Several days (1)	Several days (1)	Several days (1)	Several days (1)	Several days (1)	Several days (1)	Several days (1)	Several days (1)	Several days (1)	Not at all (0)	Not at all (0)	12.01 AM to 2.00 AM	Within 15 minutes	Before 5.00 AM	4 to 6 hours	5 to 7 hours	Not during last month (0)	Not during last month (0)	Not during last month (0)	Less then once a week (1)	Less then once a week (1)	Not during last month (0)	Less then once a week (1)	Not during last month (0)
Agree	Pharmacist	20-30	Female	Above 25.0	Married	Graduate or above	Pharmaceutical industry	Low	Urban Area	With family	Non-smoker	Muslim	Sometimes (3)	Never (1)	Never (1)	Sometimes (3)	Never (1)	Never (1)	Often (4)	Often (4)	Nearly every day (3)	Not at all (0)	Several days (1)	Several days (1)	Several days (1)	Not at all (0)	Not at all (0)	Not at all (0)	Not at all (0)	Not at all (0)	Several days (1)	Several days (1)	Not at all (0)	Not at all (0)	Several days (1)	Not at all (0)	10.01 PM to 12.00 AM	16-30 minutes	After 9.00 AM	7 to 8 hours	5 to 7 hours	Not during last month (0)	Not during last month (0)	Not during last month (0)	Not during last month (0)	Not during last month (0)	Not during last month (0)	Once or twice a week (2)	Less then once a week (1)
Agree	Nurse	51-60	Female	18.5–25.0	Married	Higher secondary level	HospitalHospital/clinic	Medium	Rural Area	With family	Non-smoker	Muslim	Rarely (2)	Rarely (2)	Sometimes (3)	Sometimes (3)	Sometimes (3)	Often (4)	Often (4)	Rarely (2)	Several days (1)	Nearly every day (3)	Nearly every day (3)	Nearly every day (3)	Several days (1)	Not at all (0)	Several days (1)	Several days (1)	Several days (1)	Nearly every day (3)	Nearly every day (3)	Several days (1)	Several days (1)	Several days (1)	More than half of the days (2)	Nearly every day (3)	10.01 PM to 12.00 AM	Within 15 minutes	Before 5.00 AM	7 to 8 hours	5 to 7 hours	Less then once a week (1)	Once or twice a week (2)	Not during last month (0)	Not during last month (0)	Less then once a week (1)	Not during last month (0)	Once or twice a week (2)	Not during last month (0)
Agree	Physician	20-30	Female	18.5–25.0	Married	Graduate or above	HospitalHospital/clinic	Low	Urban Area	With family	Non-smoker	Muslim	Never (1)	Rarely (2)	Never (1)	Rarely (2)	Sometimes (3)	Rarely (2)	Rarely (2)	Often (4)	Not at all (0)	Several days (1)	Not at all (0)	Several days (1)	Several days (1)	Several days (1)	Several days (1)	Not at all (0)	Not at all (0)	Several days (1)	Several days (1)	Several days (1)	Several days (1)	Several days (1)	More than half of the days (2)	Several days (1)	12.01 AM to 2.00 AM	Within 15 minutes	Before 5.00 AM	7 to 8 hours	5 to 7 hours	Less then once a week (1)	Not during last month (0)	Not during last month (0)	Less then once a week (1)	Not during last month (0)	Not during last month (0)	Once or twice a week (2)	Once or twice a week (2)
Agree	Physician	51-60	Female	Above 25.0	Married	Graduate or above	HospitalHospital/clinic	Medium	Urban Area	With family	Non-smoker	Muslim	Sometimes (3)	Sometimes (3)	Sometimes (3)	Often (4)	Sometimes (3)	Often (4)	Often (4)	Sometimes (3)	Several days (1)	Nearly every day (3)	Several days (1)	Several days (1)	Several days (1)	Not at all (0)	Several days (1)	Not at all (0)	Not at all (0)	Several days (1)	Nearly every day (3)	Several days (1)	Several days (1)	Several days (1)	Several days (1)	Several days (1)	10.01 PM to 12.00 AM	16-30 minutes	7.01 AM to 9.00 AM	4 to 6 hours	5 to 7 hours	Once or twice a week (2)	Three or more in week (3)	Three or more in week (3)	Once or twice a week (2)	Once or twice a week (2)	Less then once a week (1)	Less then once a week (1)	Less then once a week (1)
Agree	Pharmacist	41-50	Male	Above 25.0	Married	Graduate or above	Pharmaceutical industry	Medium	Urban Area	With family	Smoker	Hindu	Sometimes (3)	Sometimes (3)	Sometimes (3)	Sometimes (3)	Sometimes (3)	Sometimes (3)	Sometimes (3)	Rarely (2)	Not at all (0)	More than half of the days (2)	Several days (1)	More than half of the days (2)	Several days (1)	Several days (1)	More than half of the days (2)	Several days (1)	Several days (1)	Nearly every day (3)	Several days (1)	More than half of the days (2)	Several days (1)	Several days (1)	Several days (1)	Several days (1)	10.01 PM to 12.00 AM	Within 15 minutes	Before 5.00 AM	4 to 6 hours	5 to 7 hours	Less then once a week (1)	Once or twice a week (2)	Less then once a week (1)	Less then once a week (1)	Once or twice a week (2)	Less then once a week (1)	Once or twice a week (2)	Less then once a week (1)
Agree	Physician	20-30	Female	18.5–25.0	Married	Graduate or above	HospitalHospital/clinic	Low	Urban Area	Without family	Non-smoker	Muslim	Sometimes (3)	Rarely (2)	Sometimes (3)	Often (4)	Often (4)	Often (4)	Never (1)	Never (1)	More than half of the days (2)	Nearly every day (3)	Nearly every day (3)	Several days (1)	Several days (1)	Nearly every day (3)	Several days (1)	More than half of the days (2)	Not at all (0)	Nearly every day (3)	Several days (1)	Several days (1)	Several days (1)	Several days (1)	Nearly every day (3)	Several days (1)	10.01 PM to 12.00 AM	Within 15 minutes	Before 5.00 AM	4 to 6 hours	5 to 7 hours	Once or twice a week (2)	Once or twice a week (2)	Three or more in week (3)	Three or more in week (3)	Not during last month (0)	Not during last month (0)	Not during last month (0)	Less then once a week (1)
Agree	Nurse	41-50	Female	Above 25.0	Married	Higher secondary level	HospitalHospital/clinic	Low	Urban Area	With family	Non-smoker	Muslim	Sometimes (3)	Sometimes (3)	Rarely (2)	Rarely (2)	Sometimes (3)	Sometimes (3)	Rarely (2)	Sometimes (3)	Not at all (0)	Several days (1)	Several days (1)	More than half of the days (2)	Not at all (0)	Several days (1)	Not at all (0)	Several days (1)	Several days (1)	Several days (1)	Not at all (0)	Several days (1)	Several days (1)	More than half of the days (2)	Not at all (0)	Not at all (0)	10.01 PM to 12.00 AM	16-30 minutes	5.00 AM to 7.00 AM	4 to 6 hours	5 to 7 hours	Less then once a week (1)	Less then once a week (1)	Less then once a week (1)	Once or twice a week (2)	Once or twice a week (2)	Less then once a week (1)	Less then once a week (1)	Not during last month (0)
Agree	Physician	31-40	Male	18.5–25.0	Married	Graduate or above	HospitalHospital/clinic	Medium	Urban Area	With family	Smoker	Muslim	Rarely (2)	Sometimes (3)	Sometimes (3)	Sometimes (3)	Sometimes (3)	Sometimes (3)	Sometimes (3)	Rarely (2)	Several days (1)	More than half of the days (2)	More than half of the days (2)	More than half of the days (2)	More than half of the days (2)	Several days (1)	More than half of the days (2)	More than half of the days (2)	Several days (1)	More than half of the days (2)	More than half of the days (2)	More than half of the days (2)	More than half of the days (2)	More than half of the days (2)	More than half of the days (2)	More than half of the days (2)	12.01 AM to 2.00 AM	Within 15 minutes	Before 5.00 AM	7 to 8 hours	5 to 7 hours	Once or twice a week (2)	Less then once a week (1)	Not during last month (0)	Not during last month (0)	Less then once a week (1)	Not during last month (0)	Once or twice a week (2)	Not during last month (0)
Agree	Pharmacist	20-30	Male	Above 25.0	Married	Graduate or above	Pharmaceutical industry	Low	Urban Area	With family	Non-smoker	Muslim	Sometimes (3)	Rarely (2)	Often (4)	Sometimes (3)	Often (4)	Often (4)	Sometimes (3)	Sometimes (3)	Not at all (0)	Several days (1)	Several days (1)	Nearly every day (3)	Several days (1)	Not at all (0)	Nearly every day (3)	Several days (1)	Several days (1)	Several days (1)	Several days (1)	Several days (1)	Not at all (0)	Several days (1)	Several days (1)	Nearly every day (3)	12.01 AM to 2.00 AM	More than 60 minutes	Before 5.00 AM	4 to 6 hours	5 to 7 hours	Once or twice a week (2)	Less then once a week (1)	Less then once a week (1)	Not during last month (0)	Not during last month (0)	Not during last month (0)	Once or twice a week (2)	Three or more in week (3)
Agree	Pharmacist	31-40	Male	18.5–25.0	Married	Graduate or above	Pharmaceutical industry	High	Urban Area	With family	Non-smoker	Muslim	Never (1)	Never (1)	Never (1)	Never (1)	Never (1)	Never (1)	Never (1)	Often (4)	Not at all (0)	Not at all (0)	Not at all (0)	Not at all (0)	Not at all (0)	Not at all (0)	Not at all (0)	Not at all (0)	Not at all (0)	Not at all (0)	Not at all (0)	Not at all (0)	Not at all (0)	Not at all (0)	Not at all (0)	Not at all (0)	10.01 PM to 12.00 AM	Within 15 minutes	5.00 AM to 7.00 AM	4 to 6 hours	5 to 7 hours	Less then once a week (1)	Not during last month (0)	Not during last month (0)	Not during last month (0)	Not during last month (0)	Not during last month (0)	Not during last month (0)	Not during last month (0)
Agree	Physician	20-30	Male	18.5–25.0	Unmarried	Graduate or above	HospitalHospital/clinic	Low	Urban Area	Without family	Smoker	Muslim	Sometimes (3)	Never (1)	Sometimes (3)	Sometimes (3)	Never (1)	Never (1)	Sometimes (3)	Often (4)	Not at all (0)	Several days (1)	Several days (1)	Several days (1)	Several days (1)	Nearly every day (3)	Several days (1)	Several days (1)	Not at all (0)	Several days (1)	Several days (1)	Several days (1)	Nearly every day (3)	Nearly every day (3)	More than half of the days (2)	Not at all (0)	After 2.00 AM	16-30 minutes	After 9.00 AM	4 to 6 hours	5 to 7 hours	Not during last month (0)	Not during last month (0)	Not during last month (0)	Not during last month (0)	Not during last month (0)	Not during last month (0)	Not during last month (0)	Three or more in week (3)
Agree	Nurse	20-30	Female	18.5–25.0	Unmarried	Higher secondary level	HospitalHospital/clinic	Low	Urban Area	Without family	Non-smoker	Muslim	Sometimes (3)	Sometimes (3)	Sometimes (3)	Rarely (2)	Rarely (2)	Sometimes (3)	Sometimes (3)	Sometimes (3)	Several days (1)	Several days (1)	Several days (1)	Several days (1)	Not at all (0)	Not at all (0)	Not at all (0)	Several days (1)	Not at all (0)	Several days (1)	Not at all (0)	Not at all (0)	Several days (1)	Several days (1)	Several days (1)	Several days (1)	12.01 AM to 2.00 AM	Within 15 minutes	7.01 AM to 9.00 AM	4 to 6 hours	5 to 7 hours	Less then once a week (1)	Less then once a week (1)	Once or twice a week (2)	Once or twice a week (2)	Once or twice a week (2)	Less then once a week (1)	Less then once a week (1)	Less then once a week (1)
Agree	Pharmacist	41-50	Male	18.5–25.0	Married	Graduate or above	Pharmaceutical industry	Medium	Urban Area	Without family	Smoker	Hindu	Sometimes (3)	Rarely (2)	Sometimes (3)	Sometimes (3)	Rarely (2)	Often (4)	Sometimes (3)	Rarely (2)	Several days (1)	Several days (1)	Several days (1)	More than half of the days (2)	Several days (1)	Not at all (0)	Several days (1)	Not at all (0)	Not at all (0)	Several days (1)	Nearly every day (3)	More than half of the days (2)	Not at all (0)	More than half of the days (2)	Several days (1)	Several days (1)	12.01 AM to 2.00 AM	16-30 minutes	5.00 AM to 7.00 AM	4 to 6 hours	5 to 7 hours	Less then once a week (1)	Less then once a week (1)	Not during last month (0)	Less then once a week (1)	Less then once a week (1)	Less then once a week (1)	Once or twice a week (2)	Once or twice a week (2)
Agree	Pharmacist	20-30	Male	Above 25.0	Unmarried	Graduate or above	Pharmaceutical industry	Low	Urban Area	Without family	Non-smoker	Muslim	Never (1)	Never (1)	Never (1)	Sometimes (3)	Never (1)	Rarely (2)	Sometimes (3)	Often (4)	Several days (1)	Several days (1)	Not at all (0)	Several days (1)	Not at all (0)	Not at all (0)	Several days (1)	Nearly every day (3)	Not at all (0)	Several days (1)	Not at all (0)	Not at all (0)	Not at all (0)	Not at all (0)	Not at all (0)	Not at all (0)	10.01 PM to 12.00 AM	Within 15 minutes	Before 5.00 AM	4 to 6 hours	5 to 7 hours	Not during last month (0)	Three or more in week (3)	Three or more in week (3)	Not during last month (0)	Not during last month (0)	Not during last month (0)	Not during last month (0)	Not during last month (0)
Agree	Pharmacist	20-30	Male	18.5–25.0	Unmarried	Graduate or above	Pharmaceutical industry	Low	Urban Area	With family	Non-smoker	Muslim	Never (1)	Never (1)	Never (1)	Never (1)	Never (1)	Never (1)	Sometimes (3)	Often (4)	Nearly every day (3)	Not at all (0)	Not at all (0)	Several days (1)	Not at all (0)	Not at all (0)	Not at all (0)	Not at all (0)	Not at all (0)	Not at all (0)	Not at all (0)	Not at all (0)	Not at all (0)	Not at all (0)	Not at all (0)	Not at all (0)	10.01 PM to 12.00 AM	Within 15 minutes	5.00 AM to 7.00 AM	4 to 6 hours	5 to 7 hours	Not during last month (0)	Three or more in week (3)	Less then once a week (1)	Not during last month (0)	Not during last month (0)	Not during last month (0)	Not during last month (0)	Not during last month (0)
Agree	Physician	51-60	Male	Above 25.0	Married	Higher secondary level	HospitalHospital/clinic	Low	Urban Area	With family	Smoker	Muslim	Sometimes (3)	Sometimes (3)	Never (1)	Sometimes (3)	Never (1)	Rarely (2)	Sometimes (3)	Rarely (2)	Several days (1)	Not at all (0)	Not at all (0)	Several days (1)	Several days (1)	Several days (1)	Not at all (0)	Several days (1)	Not at all (0)	Not at all (0)	Several days (1)	Not at all (0)	Not at all (0)	Several days (1)	Several days (1)	Several days (1)	12.01 AM to 2.00 AM	Within 15 minutes	5.00 AM to 7.00 AM	4 to 6 hours	5 to 7 hours	Less then once a week (1)	Less then once a week (1)	Once or twice a week (2)	Not during last month (0)	Less then once a week (1)	Less then once a week (1)	Once or twice a week (2)	Once or twice a week (2)
Agree	Pharmacist	31-40	Male	Below 18.5	Married	Graduate or above	Private chamber	High	Urban Area	With family	Smoker	Muslim	Rarely (2)	Rarely (2)	Rarely (2)	Rarely (2)	Rarely (2)	Rarely (2)	Rarely (2)	Often (4)	Several days (1)	Several days (1)	Not at all (0)	Several days (1)	Several days (1)	Several days (1)	Several days (1)	Several days (1)	Not at all (0)	Several days (1)	Several days (1)	Several days (1)	Several days (1)	Several days (1)	More than half of the days (2)	Several days (1)	12.01 AM to 2.00 AM	Within 15 minutes	5.00 AM to 7.00 AM	7 to 8 hours	5 to 7 hours	Not during last month (0)	Three or more in week (3)	Not during last month (0)	Less then once a week (1)	Once or twice a week (2)	Less then once a week (1)	Less then once a week (1)	Less then once a week (1)
Agree	Pharmacist	31-40	Male	Above 25.0	Married	Graduate or above	Pharmaceutical industry	Medium	Rural Area	Without family	Smoker	Muslim	Rarely (2)	Rarely (2)	Rarely (2)	Sometimes (3)	Sometimes (3)	Sometimes (3)	Often (4)	Rarely (2)	Several days (1)	More than half of the days (2)	Several days (1)	Several days (1)	Not at all (0)	Not at all (0)	Several days (1)	Several days (1)	Not at all (0)	Several days (1)	Several days (1)	Several days (1)	Not at all (0)	Several days (1)	Not at all (0)	Not at all (0)	12.01 AM to 2.00 AM	31-60 minutes	5.00 AM to 7.00 AM	4 to 6 hours	5 to 7 hours	Not during last month (0)	Less then once a week (1)	Not during last month (0)	Not during last month (0)	Less then once a week (1)	Less then once a week (1)	Less then once a week (1)	Not during last month (0)
Agree	Pharmacist	20-30	Male	Above 25.0	Unmarried	Graduate or above	Pharmaceutical industry	Medium	Urban Area	With family	Non-smoker	Muslim	Sometimes (3)	Sometimes (3)	Never (1)	Sometimes (3)	Never (1)	Sometimes (3)	Sometimes (3)	Sometimes (3)	Several days (1)	Nearly every day (3)	Several days (1)	Several days (1)	Several days (1)	Several days (1)	More than half of the days (2)	Nearly every day (3)	Several days (1)	Several days (1)	Nearly every day (3)	Several days (1)	Several days (1)	Several days (1)	Several days (1)	Several days (1)	10.01 PM to 12.00 AM	31-60 minutes	5.00 AM to 7.00 AM	4 to 6 hours	5 to 7 hours	Once or twice a week (2)	Three or more in week (3)	Three or more in week (3)	Three or more in week (3)	Less then once a week (1)	Not during last month (0)	Less then once a week (1)	Once or twice a week (2)
Agree	Pharmacist	20-30	Male	18.5–25.0	Unmarried	Graduate or above	Pharmaceutical industry	High	Urban Area	Without family	Smoker	Muslim	Sometimes (3)	Rarely (2)	Never (1)	Never (1)	Never (1)	Rarely (2)	Sometimes (3)	Sometimes (3)	Several days (1)	Not at all (0)	Several days (1)	Several days (1)	Several days (1)	Not at all (0)	Not at all (0)	Not at all (0)	Not at all (0)	Not at all (0)	Not at all (0)	Several days (1)	Not at all (0)	Not at all (0)	Not at all (0)	Not at all (0)	12.01 AM to 2.00 AM	Within 15 minutes	Before 5.00 AM	7 to 8 hours	5 to 7 hours	Less then once a week (1)	Less then once a week (1)	Not during last month (0)	Not during last month (0)	Not during last month (0)	Less then once a week (1)	Not during last month (0)	Not during last month (0)
Agree	Physician	20-30	Male	Above 25.0	Married	Graduate or above	HospitalHospital/clinic	Low	Urban Area	With family	Non-smoker	Muslim	Sometimes (3)	Sometimes (3)	Sometimes (3)	Rarely (2)	Rarely (2)	Rarely (2)	Rarely (2)	Rarely (2)	Several days (1)	Several days (1)	Several days (1)	Not at all (0)	Not at all (0)	Several days (1)	Not at all (0)	Not at all (0)	Not at all (0)	Several days (1)	Several days (1)	Several days (1)	Not at all (0)	Not at all (0)	Not at all (0)	Several days (1)	12.01 AM to 2.00 AM	16-30 minutes	5.00 AM to 7.00 AM	4 to 6 hours	5 to 7 hours	Less then once a week (1)	Less then once a week (1)	Less then once a week (1)	Less then once a week (1)	Less then once a week (1)	Less then once a week (1)	Less then once a week (1)	Once or twice a week (2)
Agree	Physician	20-30	Male	Above 25.0	Unmarried	Graduate or above	HospitalHospital/clinic	Low	Rural Area	Without family	Non-smoker	Muslim	Sometimes (3)	Rarely (2)	Rarely (2)	Sometimes (3)	Never (1)	Sometimes (3)	Rarely (2)	Rarely (2)	Several days (1)	Not at all (0)	Not at all (0)	Several days (1)	More than half of the days (2)	Several days (1)	Several days (1)	More than half of the days (2)	Several days (1)	More than half of the days (2)	Several days (1)	Several days (1)	More than half of the days (2)	Several days (1)	Several days (1)	Several days (1)	10.01 PM to 12.00 AM	16-30 minutes	5.00 AM to 7.00 AM	7 to 8 hours	5 to 7 hours	Not during last month (0)	Less then once a week (1)	Once or twice a week (2)	Less then once a week (1)	Less then once a week (1)	Once or twice a week (2)	Once or twice a week (2)	Once or twice a week (2)
Agree	Physician	31-40	Male	18.5–25.0	Married	Graduate or above	HospitalHospital/clinic	Low	Urban Area	With family	Smoker	Muslim	Sometimes (3)	Sometimes (3)	Rarely (2)	Sometimes (3)	Rarely (2)	Rarely (2)	Sometimes (3)	Sometimes (3)	Several days (1)	Several days (1)	Several days (1)	Not at all (0)	Several days (1)	Several days (1)	Several days (1)	Several days (1)	Several days (1)	Several days (1)	Several days (1)	Not at all (0)	Not at all (0)	Several days (1)	Several days (1)	Several days (1)	10.01 PM to 12.00 AM	Within 15 minutes	7.01 AM to 9.00 AM	4 to 6 hours	5 to 7 hours	Less then once a week (1)	Less then once a week (1)	Once or twice a week (2)	Once or twice a week (2)	Less then once a week (1)	Once or twice a week (2)	Once or twice a week (2)	Once or twice a week (2)
Agree	Pharmacist	31-40	Male	Above 25.0	Married	Graduate or above	Pharmaceutical industry	Medium	Urban Area	With family	Non-smoker	Muslim	Sometimes (3)	Rarely (2)	Sometimes (3)	Sometimes (3)	Sometimes (3)	Rarely (2)	Rarely (2)	Sometimes (3)	Several days (1)	Several days (1)	More than half of the days (2)	Several days (1)	Not at all (0)	Several days (1)	More than half of the days (2)	Several days (1)	Not at all (0)	Several days (1)	Several days (1)	More than half of the days (2)	Several days (1)	More than half of the days (2)	Several days (1)	Nearly every day (3)	12.01 AM to 2.00 AM	16-30 minutes	5.00 AM to 7.00 AM	4 to 6 hours	5 to 7 hours	Less then once a week (1)	Less then once a week (1)	Once or twice a week (2)	Not during last month (0)	Once or twice a week (2)	Less then once a week (1)	Less then once a week (1)	Less then once a week (1)
Agree	Medical Technologist	41-50	Male	Above 25.0	Married	Graduate or above	HospitalHospital/clinic	High	Urban Area	With family	Smoker	Others	Never (1)	Never (1)	Never (1)	Never (1)	Never (1)	Never (1)	Never (1)	Rarely (2)	Not at all (0)	Not at all (0)	Not at all (0)	Several days (1)	Several days (1)	Not at all (0)	Not at all (0)	Not at all (0)	Not at all (0)	Not at all (0)	Not at all (0)	Not at all (0)	Not at all (0)	Not at all (0)	Not at all (0)	Not at all (0)	12.01 AM to 2.00 AM	16-30 minutes	5.00 AM to 7.00 AM	4 to 6 hours	5 to 7 hours	Not during last month (0)	Not during last month (0)	Not during last month (0)	Not during last month (0)	Not during last month (0)	Not during last month (0)	Less then once a week (1)	Less then once a week (1)
Agree	Nurse	41-50	Female	Above 25.0	Married	Higher secondary level	HospitalHospital/clinic	Low	Urban Area	With family	Non-smoker	Hindu	Sometimes (3)	Sometimes (3)	Sometimes (3)	Rarely (2)	Sometimes (3)	Rarely (2)	Rarely (2)	Rarely (2)	Several days (1)	Several days (1)	Not at all (0)	Not at all (0)	Not at all (0)	Several days (1)	Several days (1)	Several days (1)	Not at all (0)	Not at all (0)	Not at all (0)	Several days (1)	Not at all (0)	Several days (1)	Several days (1)	Several days (1)	12.01 AM to 2.00 AM	Within 15 minutes	5.00 AM to 7.00 AM	4 to 6 hours	5 to 7 hours	Less then once a week (1)	Less then once a week (1)	Less then once a week (1)	Once or twice a week (2)	Once or twice a week (2)	Less then once a week (1)	Once or twice a week (2)	Less then once a week (1)
Agree	Nurse	31-40	Female	Above 25.0	Married	Higher secondary level	Private chamber	Low	Rural Area	With family	Non-smoker	Muslim	Rarely (2)	Rarely (2)	Sometimes (3)	Rarely (2)	Sometimes (3)	Sometimes (3)	Rarely (2)	Rarely (2)	Several days (1)	Not at all (0)	Not at all (0)	Not at all (0)	Several days (1)	Several days (1)	Several days (1)	Several days (1)	Several days (1)	Not at all (0)	Not at all (0)	Not at all (0)	Not at all (0)	Not at all (0)	Not at all (0)	Not at all (0)	10.01 PM to 12.00 AM	Within 15 minutes	7.01 AM to 9.00 AM	4 to 6 hours	5 to 7 hours	Once or twice a week (2)	Once or twice a week (2)	Less then once a week (1)	Not during last month (0)	Not during last month (0)	Less then once a week (1)	Less then once a week (1)	Less then once a week (1)
Agree	Pharmacist	31-40	Male	Above 25.0	Married	Graduate or above	Pharmaceutical industry	High	Urban Area	With family	Smoker	Muslim	Never (1)	Never (1)	Never (1)	Never (1)	Never (1)	Never (1)	Often (4)	Often (4)	Nearly every day (3)	Several days (1)	Not at all (0)	Not at all (0)	Several days (1)	Not at all (0)	Not at all (0)	Not at all (0)	Not at all (0)	Not at all (0)	Several days (1)	Several days (1)	Not at all (0)	Several days (1)	Several days (1)	Several days (1)	10.01 PM to 12.00 AM	16-30 minutes	5.00 AM to 7.00 AM	7 to 8 hours	8 to 10 hours	Not during last month (0)	Less then once a week (1)	Not during last month (0)	Not during last month (0)	Less then once a week (1)	Not during last month (0)	Less then once a week (1)	Not during last month (0)
Agree	Physician	41-50	Female	Above 25.0	Married	Graduate or above	HospitalHospital/clinic	Low	Urban Area	With family	Non-smoker	Muslim	Sometimes (3)	Sometimes (3)	Rarely (2)	Sometimes (3)	Never (1)	Sometimes (3)	Rarely (2)	Often (4)	Several days (1)	Not at all (0)	Several days (1)	Several days (1)	Not at all (0)	Several days (1)	Several days (1)	Not at all (0)	Not at all (0)	Several days (1)	Not at all (0)	Several days (1)	Not at all (0)	Several days (1)	Not at all (0)	Several days (1)	After 2.00 AM	Within 15 minutes	Before 5.00 AM	4 to 6 hours	5 to 7 hours	Not during last month (0)	Not during last month (0)	Less then once a week (1)	Not during last month (0)	Less then once a week (1)	Less then once a week (1)	Once or twice a week (2)	Less then once a week (1)
Agree	Physician	51-60	Male	Above 25.0	Married	Graduate or above	HospitalHospital/clinic	Low	Urban Area	With family	Smoker	Muslim	Sometimes (3)	Sometimes (3)	Rarely (2)	Rarely (2)	Rarely (2)	Sometimes (3)	Sometimes (3)	Sometimes (3)	Not at all (0)	Not at all (0)	Several days (1)	Not at all (0)	Several days (1)	Not at all (0)	Not at all (0)	Several days (1)	Several days (1)	Not at all (0)	Several days (1)	Not at all (0)	Not at all (0)	Not at all (0)	Several days (1)	Several days (1)	12.01 AM to 2.00 AM	Within 15 minutes	5.00 AM to 7.00 AM	4 to 6 hours	5 to 7 hours	Less then once a week (1)	Less then once a week (1)	Not during last month (0)	Not during last month (0)	Not during last month (0)	Less then once a week (1)	Less then once a week (1)	Not during last month (0)
Agree	Pharmacist	20-30	Male	18.5–25.0	Unmarried	Graduate or above	Pharmaceutical industry	Low	Urban Area	Without family	Smoker	Hindu	Often (4)	Never (1)	Rarely (2)	Never (1)	Rarely (2)	Never (1)	Never (1)	Sometimes (3)	Several days (1)	Several days (1)	Several days (1)	Several days (1)	Several days (1)	Several days (1)	Several days (1)	Several days (1)	Not at all (0)	Not at all (0)	Not at all (0)	Several days (1)	Several days (1)	Nearly every day (3)	Nearly every day (3)	Not at all (0)	12.01 AM to 2.00 AM	31-60 minutes	7.01 AM to 9.00 AM	4 to 6 hours	5 to 7 hours	Three or more in week (3)	Three or more in week (3)	Less then once a week (1)	Not during last month (0)	Less then once a week (1)	Not during last month (0)	Not during last month (0)	Not during last month (0)
Agree	Pharmacist	20-30	Female	Above 25.0	Unmarried	Graduate or above	Pharmaceutical industry	Low	Urban Area	Without family	Non-smoker	Muslim	Often (4)	Often (4)	Often (4)	Often (4)	Often (4)	Sometimes (3)	Sometimes (3)	Never (1)	Nearly every day (3)	Nearly every day (3)	More than half of the days (2)	Nearly every day (3)	Several days (1)	More than half of the days (2)	Nearly every day (3)	Nearly every day (3)	More than half of the days (2)	More than half of the days (2)	Nearly every day (3)	Nearly every day (3)	More than half of the days (2)	More than half of the days (2)	Nearly every day (3)	More than half of the days (2)	12.01 AM to 2.00 AM	16-30 minutes	7.01 AM to 9.00 AM	4 to 6 hours	5 to 7 hours	Once or twice a week (2)	Three or more in week (3)	Once or twice a week (2)	Not during last month (0)	Not during last month (0)	Not during last month (0)	Three or more in week (3)	Less then once a week (1)
Agree	Physician	20-30	Female	18.5–25.0	Unmarried	Graduate or above	HospitalHospital/clinic	Low	Urban Area	Without family	Non-smoker	Hindu	Sometimes (3)	Never (1)	Never (1)	Sometimes (3)	Sometimes (3)	Sometimes (3)	Sometimes (3)	Rarely (2)	Several days (1)	Not at all (0)	Several days (1)	Not at all (0)	Not at all (0)	Not at all (0)	Not at all (0)	Not at all (0)	Not at all (0)	Not at all (0)	Not at all (0)	Several days (1)	Not at all (0)	Not at all (0)	Several days (1)	Several days (1)	Before 10.00 PM	Within 15 minutes	After 9.00 AM	7 to 8 hours	5 to 7 hours	Not during last month (0)	Once or twice a week (2)	Once or twice a week (2)	Not during last month (0)	Not during last month (0)	Not during last month (0)	Once or twice a week (2)	Once or twice a week (2)
Agree	Physician	31-40	Male	Above 25.0	Married	Graduate or above	HospitalHospital/clinic	Low	Urban Area	With family	Smoker	Muslim	Sometimes (3)	Sometimes (3)	Rarely (2)	Sometimes (3)	Sometimes (3)	Rarely (2)	Sometimes (3)	Sometimes (3)	Several days (1)	Several days (1)	Several days (1)	Not at all (0)	Several days (1)	Several days (1)	Several days (1)	Not at all (0)	Several days (1)	Several days (1)	Several days (1)	Not at all (0)	Several days (1)	Several days (1)	Several days (1)	Several days (1)	12.01 AM to 2.00 AM	Within 15 minutes	7.01 AM to 9.00 AM	4 to 6 hours	5 to 7 hours	Less then once a week (1)	Once or twice a week (2)	Once or twice a week (2)	Once or twice a week (2)	Once or twice a week (2)	Less then once a week (1)	Once or twice a week (2)	Once or twice a week (2)
Agree	Medical Technologist	31-40	Male	18.5–25.0	Unmarried	Graduate or above	HospitalHospital/clinic	Low	Urban Area	With family	Smoker	Muslim	Sometimes (3)	Sometimes (3)	Rarely (2)	Rarely (2)	Rarely (2)	Rarely (2)	Sometimes (3)	Sometimes (3)	Not at all (0)	Not at all (0)	Several days (1)	Several days (1)	Not at all (0)	Not at all (0)	Several days (1)	Not at all (0)	Not at all (0)	Not at all (0)	Several days (1)	Several days (1)	Not at all (0)	Not at all (0)	Several days (1)	Several days (1)	12.01 AM to 2.00 AM	Within 15 minutes	5.00 AM to 7.00 AM	4 to 6 hours	5 to 7 hours	Less then once a week (1)	Less then once a week (1)	Once or twice a week (2)	Once or twice a week (2)	Less then once a week (1)	Less then once a week (1)	Less then once a week (1)	Less then once a week (1)
Agree	Nurse	41-50	Female	Above 25.0	Married	Higher secondary level	HospitalHospital/clinic	Low	Urban Area	With family	Non-smoker	Muslim	Never (1)	Rarely (2)	Rarely (2)	Never (1)	Rarely (2)	Rarely (2)	Rarely (2)	Rarely (2)	Several days (1)	Several days (1)	Several days (1)	More than half of the days (2)	Several days (1)	Several days (1)	More than half of the days (2)	Several days (1)	Several days (1)	Not at all (0)	Not at all (0)	Not at all (0)	More than half of the days (2)	More than half of the days (2)	Several days (1)	Several days (1)	10.01 PM to 12.00 AM	16-30 minutes	7.01 AM to 9.00 AM	4 to 6 hours	5 to 7 hours	Once or twice a week (2)	Less then once a week (1)	Not during last month (0)	Not during last month (0)	Not during last month (0)	Not during last month (0)	Not during last month (0)	Not during last month (0)
Agree	Medical Technologist	51-60	Female	18.5–25.0	Married	Higher secondary level	HospitalHospital/clinic	Low	Rural Area	With family	Non-smoker	Muslim	Sometimes (3)	Sometimes (3)	Often (4)	Often (4)	Sometimes (3)	Rarely (2)	Rarely (2)	Rarely (2)	Several days (1)	Not at all (0)	More than half of the days (2)	Not at all (0)	Not at all (0)	More than half of the days (2)	Several days (1)	Not at all (0)	Not at all (0)	Several days (1)	Not at all (0)	Not at all (0)	Several days (1)	Several days (1)	Several days (1)	Not at all (0)	10.01 PM to 12.00 AM	Within 15 minutes	7.01 AM to 9.00 AM	4 to 6 hours	5 to 7 hours	Less then once a week (1)	Less then once a week (1)	Less then once a week (1)	Once or twice a week (2)	Not during last month (0)	Less then once a week (1)	Less then once a week (1)	Once or twice a week (2)
Agree	Physician	31-40	Male	18.5–25.0	Married	Graduate or above	HospitalHospital/clinic	Low	Urban Area	With family	Smoker	Muslim	Sometimes (3)	Often (4)	Often (4)	Sometimes (3)	Sometimes (3)	Sometimes (3)	Sometimes (3)	Often (4)	Several days (1)	More than half of the days (2)	More than half of the days (2)	More than half of the days (2)	Several days (1)	Several days (1)	More than half of the days (2)	Several days (1)	Several days (1)	More than half of the days (2)	More than half of the days (2)	Several days (1)	Several days (1)	More than half of the days (2)	Several days (1)	More than half of the days (2)	12.01 AM to 2.00 AM	Within 15 minutes	After 9.00 AM	4 to 6 hours	5 to 7 hours	Once or twice a week (2)	Once or twice a week (2)	Once or twice a week (2)	Three or more in week (3)	Less then once a week (1)	Three or more in week (3)	Once or twice a week (2)	Once or twice a week (2)
Agree	Pharmacist	20-30	Male	18.5–25.0	Unmarried	Graduate or above	HospitalHospital/clinic	Medium	Urban Area	Without family	Non-smoker	Muslim	Often (4)	Sometimes (3)	Sometimes (3)	Often (4)	Sometimes (3)	Often (4)	Rarely (2)	Rarely (2)	Nearly every day (3)	Nearly every day (3)	More than half of the days (2)	Nearly every day (3)	Nearly every day (3)	Nearly every day (3)	Nearly every day (3)	Several days (1)	Several days (1)	Nearly every day (3)	Nearly every day (3)	Nearly every day (3)	Nearly every day (3)	Nearly every day (3)	Nearly every day (3)	Nearly every day (3)	12.01 AM to 2.00 AM	More than 60 minutes	5.00 AM to 7.00 AM	4 to 6 hours	5 to 7 hours	Three or more in week (3)	Once or twice a week (2)	Three or more in week (3)	Not during last month (0)	Once or twice a week (2)	Once or twice a week (2)	Less then once a week (1)	Once or twice a week (2)
Agree	Pharmacist	20-30	Female	18.5–25.0	Married	Graduate or above	Pharmaceutical industry	Low	Urban Area	With family	Non-smoker	Muslim	Sometimes (3)	Sometimes (3)	Sometimes (3)	Often (4)	Often (4)	Often (4)	Often (4)	Rarely (2)	Nearly every day (3)	Nearly every day (3)	Nearly every day (3)	Nearly every day (3)	Nearly every day (3)	More than half of the days (2)	Nearly every day (3)	Nearly every day (3)	Several days (1)	Nearly every day (3)	Nearly every day (3)	Nearly every day (3)	Nearly every day (3)	Nearly every day (3)	Nearly every day (3)	Nearly every day (3)	12.01 AM to 2.00 AM	Within 15 minutes	5.00 AM to 7.00 AM	4 to 6 hours	5 to 7 hours	Once or twice a week (2)	Once or twice a week (2)	Once or twice a week (2)	Less then once a week (1)	Once or twice a week (2)	Once or twice a week (2)	Three or more in week (3)	Less then once a week (1)
Agree	Nurse	20-30	Female	Above 25.0	Unmarried	Graduate or above	HospitalHospital/clinic	Low	Urban Area	With family	Smoker	Muslim	Often (4)	Often (4)	Often (4)	Often (4)	Often (4)	Often (4)	Rarely (2)	Never (1)	Not at all (0)	Nearly every day (3)	Nearly every day (3)	Nearly every day (3)	Several days (1)	Nearly every day (3)	More than half of the days (2)	Several days (1)	Nearly every day (3)	Nearly every day (3)	Nearly every day (3)	Nearly every day (3)	Nearly every day (3)	More than half of the days (2)	Nearly every day (3)	More than half of the days (2)	After 2.00 AM	16-30 minutes	5.00 AM to 7.00 AM	Less than 4 hours	5 to 7 hours	Three or more in week (3)	Three or more in week (3)	Three or more in week (3)	Less then once a week (1)	Not during last month (0)	Once or twice a week (2)	Three or more in week (3)	Three or more in week (3)
Agree	Pharmacist	41-50	Male	Above 25.0	Married	Graduate or above	Pharmaceutical industry	Medium	Urban Area	With family	Non-smoker	Muslim	Sometimes (3)	Sometimes (3)	Often (4)	Often (4)	Sometimes (3)	Sometimes (3)	Sometimes (3)	Often (4)	Not at all (0)	Several days (1)	Several days (1)	Several days (1)	Several days (1)	Several days (1)	More than half of the days (2)	Several days (1)	More than half of the days (2)	Nearly every day (3)	Several days (1)	Nearly every day (3)	Several days (1)	Several days (1)	Nearly every day (3)	Several days (1)	10.01 PM to 12.00 AM	Within 15 minutes	Before 5.00 AM	4 to 6 hours	5 to 7 hours	Once or twice a week (2)	Once or twice a week (2)	Less then once a week (1)	Less then once a week (1)	Less then once a week (1)	Less then once a week (1)	Once or twice a week (2)	Once or twice a week (2)
Agree	Physician	20-30	Male	18.5–25.0	Unmarried	Graduate or above	HospitalHospital/clinic	Low	Urban Area	Without family	Non-smoker	Muslim	Often (4)	Often (4)	Often (4)	Often (4)	Often (4)	Often (4)	Sometimes (3)	Rarely (2)	Nearly every day (3)	More than half of the days (2)	More than half of the days (2)	Nearly every day (3)	More than half of the days (2)	Several days (1)	More than half of the days (2)	More than half of the days (2)	Not at all (0)	More than half of the days (2)	More than half of the days (2)	Nearly every day (3)	More than half of the days (2)	Nearly every day (3)	Nearly every day (3)	Nearly every day (3)	12.01 AM to 2.00 AM	16-30 minutes	5.00 AM to 7.00 AM	4 to 6 hours	5 to 7 hours	Once or twice a week (2)	Once or twice a week (2)	Three or more in week (3)	Less then once a week (1)	Once or twice a week (2)	Not during last month (0)	Three or more in week (3)	Less then once a week (1)
Agree	Nurse	31-40	Female	18.5–25.0	Unmarried	Graduate or above	HospitalHospital/clinic	Low	Urban Area	Without family	Non-smoker	Hindu	Sometimes (3)	Never (1)	Never (1)	Never (1)	Rarely (2)	Rarely (2)	Sometimes (3)	Often (4)	Several days (1)	Several days (1)	More than half of the days (2)	Nearly every day (3)	Not at all (0)	Not at all (0)	Several days (1)	Not at all (0)	Not at all (0)	Not at all (0)	Several days (1)	Several days (1)	Not at all (0)	Not at all (0)	Several days (1)	Not at all (0)	12.01 AM to 2.00 AM	16-30 minutes	5.00 AM to 7.00 AM	4 to 6 hours	5 to 7 hours	Three or more in week (3)	Less then once a week (1)	Once or twice a week (2)	Three or more in week (3)	Less then once a week (1)	Less then once a week (1)	Less then once a week (1)	Less then once a week (1)
Agree	Nurse	31-40	Female	18.5–25.0	Divorced	Higher secondary level	HospitalHospital/clinic	Low	Urban Area	With family	Non-smoker	Muslim	Sometimes (3)	Sometimes (3)	Sometimes (3)	Rarely (2)	Rarely (2)	Often (4)	Often (4)	Often (4)	More than half of the days (2)	Nearly every day (3)	Nearly every day (3)	More than half of the days (2)	Several days (1)	More than half of the days (2)	More than half of the days (2)	More than half of the days (2)	More than half of the days (2)	More than half of the days (2)	More than half of the days (2)	More than half of the days (2)	More than half of the days (2)	More than half of the days (2)	More than half of the days (2)	More than half of the days (2)	After 2.00 AM	16-30 minutes	7.01 AM to 9.00 AM	4 to 6 hours	5 to 7 hours	Less then once a week (1)	Once or twice a week (2)	Less then once a week (1)	Once or twice a week (2)	Once or twice a week (2)	Less then once a week (1)	Once or twice a week (2)	Less then once a week (1)
Agree	Pharmacist	31-40	Male	Above 25.0	Married	Graduate or above	Pharmaceutical industry	High	Urban Area	With family	Smoker	Muslim	Never (1)	Never (1)	Never (1)	Sometimes (3)	Sometimes (3)	Sometimes (3)	Often (4)	Sometimes (3)	Not at all (0)	Not at all (0)	Not at all (0)	Not at all (0)	Not at all (0)	Not at all (0)	Nearly every day (3)	Not at all (0)	Not at all (0)	Not at all (0)	Not at all (0)	More than half of the days (2)	More than half of the days (2)	Nearly every day (3)	Not at all (0)	Not at all (0)	10.01 PM to 12.00 AM	16-30 minutes	7.01 AM to 9.00 AM	7 to 8 hours	8 to 10 hours	Not during last month (0)	Less then once a week (1)	Less then once a week (1)	Not during last month (0)	Not during last month (0)	Not during last month (0)	Not during last month (0)	Not during last month (0)
Agree	Physician	20-30	Female	18.5–25.0	Married	Graduate or above	HospitalHospital/clinic	High	Rural Area	With family	Non-smoker	Muslim	Rarely (2)	Rarely (2)	Sometimes (3)	Sometimes (3)	Sometimes (3)	Sometimes (3)	Sometimes (3)	Rarely (2)	More than half of the days (2)	More than half of the days (2)	Not at all (0)	Several days (1)	Not at all (0)	Not at all (0)	Not at all (0)	Not at all (0)	Not at all (0)	More than half of the days (2)	Nearly every day (3)	Nearly every day (3)	Several days (1)	Several days (1)	More than half of the days (2)	More than half of the days (2)	12.01 AM to 2.00 AM	Within 15 minutes	Before 5.00 AM	4 to 6 hours	5 to 7 hours	Less then once a week (1)	Less then once a week (1)	Not during last month (0)	Not during last month (0)	Once or twice a week (2)	Less then once a week (1)	Not during last month (0)	Less then once a week (1)
Agree	Medical Technologist	41-50	Male	18.5–25.0	Married	Graduate or above	Private chamber	Low	Urban Area	With family	Non-smoker	Muslim	Sometimes (3)	Sometimes (3)	Sometimes (3)	Rarely (2)	Rarely (2)	Rarely (2)	Sometimes (3)	Sometimes (3)	Not at all (0)	Several days (1)	Not at all (0)	Not at all (0)	Several days (1)	Several days (1)	Several days (1)	Not at all (0)	Not at all (0)	Several days (1)	Several days (1)	Not at all (0)	Several days (1)	Several days (1)	Not at all (0)	Several days (1)	12.01 AM to 2.00 AM	Within 15 minutes	5.00 AM to 7.00 AM	4 to 6 hours	5 to 7 hours	Less then once a week (1)	Less then once a week (1)	Once or twice a week (2)	Once or twice a week (2)	Less then once a week (1)	Less then once a week (1)	Once or twice a week (2)	Less then once a week (1)
Agree	Pharmacist	20-30	Male	18.5–25.0	Unmarried	Graduate or above	Pharmaceutical industry	Low	Urban Area	Without family	Non-smoker	Muslim	Often (4)	Sometimes (3)	Often (4)	Sometimes (3)	Sometimes (3)	Sometimes (3)	Sometimes (3)	Sometimes (3)	Several days (1)	Several days (1)	Several days (1)	Several days (1)	Several days (1)	Several days (1)	Several days (1)	Several days (1)	Not at all (0)	Several days (1)	Several days (1)	Several days (1)	Several days (1)	Several days (1)	Several days (1)	Several days (1)	10.01 PM to 12.00 AM	More than 60 minutes	5.00 AM to 7.00 AM	4 to 6 hours	5 to 7 hours	Once or twice a week (2)	Less then once a week (1)	Less then once a week (1)	Less then once a week (1)	Less then once a week (1)	Less then once a week (1)	Less then once a week (1)	Not during last month (0)
Agree	Pharmacist	20-30	Male	18.5–25.0	Unmarried	Graduate or above	Pharmaceutical industry	Medium	Urban Area	Without family	Non-smoker	Hindu	Never (1)	Sometimes (3)	Never (1)	Never (1)	Never (1)	Often (4)	Often (4)	Sometimes (3)	Several days (1)	Not at all (0)	Not at all (0)	Several days (1)	Not at all (0)	Not at all (0)	Several days (1)	Not at all (0)	Not at all (0)	Not at all (0)	Not at all (0)	Not at all (0)	Several days (1)	Several days (1)	Not at all (0)	Not at all (0)	10.01 PM to 12.00 AM	More than 60 minutes	5.00 AM to 7.00 AM	4 to 6 hours	5 to 7 hours	Not during last month (0)	Not during last month (0)	Not during last month (0)	Not during last month (0)	Not during last month (0)	Not during last month (0)	Not during last month (0)	Not during last month (0)
Agree	Nurse	41-50	Female	Above 25.0	Married	Higher secondary level	HospitalHospital/clinic	Low	Urban Area	With family	Non-smoker	Muslim	Rarely (2)	Never (1)	Never (1)	Never (1)	Rarely (2)	Never (1)	Never (1)	Never (1)	Several days (1)	Not at all (0)	Not at all (0)	Not at all (0)	Not at all (0)	Not at all (0)	Not at all (0)	Not at all (0)	Several days (1)	Several days (1)	Several days (1)	Several days (1)	Not at all (0)	Several days (1)	Not at all (0)	Several days (1)	12.01 AM to 2.00 AM	16-30 minutes	7.01 AM to 9.00 AM	4 to 6 hours	5 to 7 hours	Less then once a week (1)	Not during last month (0)	Not during last month (0)	Not during last month (0)	Three or more in week (3)	Three or more in week (3)	Three or more in week (3)	Three or more in week (3)
Agree	Pharmacist	31-40	Male	Above 25.0	Married	Graduate or above	Pharmaceutical industry	High	Urban Area	With family	Non-smoker	Muslim	Sometimes (3)	Rarely (2)	Sometimes (3)	Never (1)	Sometimes (3)	Sometimes (3)	Sometimes (3)	Sometimes (3)	Several days (1)	Several days (1)	Several days (1)	More than half of the days (2)	Several days (1)	Several days (1)	More than half of the days (2)	Several days (1)	Not at all (0)	Several days (1)	More than half of the days (2)	Several days (1)	Several days (1)	Nearly every day (3)	Several days (1)	Several days (1)	12.01 AM to 2.00 AM	Within 15 minutes	7.01 AM to 9.00 AM	4 to 6 hours	8 to 10 hours	Less then once a week (1)	Less then once a week (1)	Less then once a week (1)	Not during last month (0)	Less then once a week (1)	Not during last month (0)	Not during last month (0)	Less then once a week (1)
Agree	Pharmacist	20-30	Male	Above 25.0	Unmarried	Graduate or above	Pharmaceutical industry	Low	Urban Area	With family	Non-smoker	Muslim	Sometimes (3)	Never (1)	Never (1)	Never (1)	Never (1)	Never (1)	Often (4)	Often (4)	Not at all (0)	Not at all (0)	Several days (1)	Several days (1)	Several days (1)	Not at all (0)	Not at all (0)	Not at all (0)	Not at all (0)	Not at all (0)	Not at all (0)	Not at all (0)	Not at all (0)	Not at all (0)	Several days (1)	Not at all (0)	12.01 AM to 2.00 AM	16-30 minutes	5.00 AM to 7.00 AM	4 to 6 hours	5 to 7 hours	Once or twice a week (2)	Not during last month (0)	Not during last month (0)	Not during last month (0)	Three or more in week (3)	Not during last month (0)	Not during last month (0)	Not during last month (0)
Agree	Physician	41-50	Male	Above 25.0	Married	Graduate or above	HospitalHospital/clinic	Low	Urban Area	With family	Non-smoker	Muslim	Sometimes (3)	Rarely (2)	Sometimes (3)	Sometimes (3)	Rarely (2)	Rarely (2)	Rarely (2)	Sometimes (3)	Several days (1)	Several days (1)	Not at all (0)	Not at all (0)	Not at all (0)	Several days (1)	Several days (1)	Several days (1)	Several days (1)	Not at all (0)	Several days (1)	Several days (1)	Not at all (0)	Not at all (0)	Several days (1)	Not at all (0)	10.01 PM to 12.00 AM	Within 15 minutes	7.01 AM to 9.00 AM	4 to 6 hours	5 to 7 hours	Not during last month (0)	Less then once a week (1)	Once or twice a week (2)	Less then once a week (1)	Not during last month (0)	Once or twice a week (2)	Less then once a week (1)	Not during last month (0)
Agree	Pharmacist	20-30	Female	Above 25.0	Unmarried	Graduate or above	Private chamber	Low	Urban Area	With family	Non-smoker	Muslim	Sometimes (3)	Sometimes (3)	Often (4)	Sometimes (3)	Often (4)	Often (4)	Sometimes (3)	Sometimes (3)	Several days (1)	Nearly every day (3)	More than half of the days (2)	More than half of the days (2)	Not at all (0)	Nearly every day (3)	Nearly every day (3)	More than half of the days (2)	Nearly every day (3)	Several days (1)	Nearly every day (3)	Nearly every day (3)	Nearly every day (3)	More than half of the days (2)	More than half of the days (2)	Nearly every day (3)	After 2.00 AM	31-60 minutes	After 9.00 AM	4 to 6 hours	8 to 10 hours	Three or more in week (3)	Once or twice a week (2)	Less then once a week (1)	Three or more in week (3)	Less then once a week (1)	Not during last month (0)	Not during last month (0)	Three or more in week (3)
Agree	Pharmacist	20-30	Female	18.5–25.0	Unmarried	Graduate or above	Pharmaceutical industry	Low	Urban Area	With family	Non-smoker	Muslim	Sometimes (3)	Sometimes (3)	Often (4)	Often (4)	Sometimes (3)	Sometimes (3)	Often (4)	Sometimes (3)	Several days (1)	Several days (1)	Several days (1)	More than half of the days (2)	More than half of the days (2)	Several days (1)	More than half of the days (2)	More than half of the days (2)	More than half of the days (2)	Several days (1)	Several days (1)	Several days (1)	More than half of the days (2)	Several days (1)	Several days (1)	Several days (1)	10.01 PM to 12.00 AM	16-30 minutes	Before 5.00 AM	4 to 6 hours	Less than 5 hours	Less then once a week (1)	Once or twice a week (2)	Less then once a week (1)	Less then once a week (1)	Less then once a week (1)	Once or twice a week (2)	Once or twice a week (2)	Less then once a week (1)
Agree	Pharmacist	31-40	Male	Above 25.0	Married	Graduate or above	HospitalHospital/clinic	Low	Urban Area	With family	Non-smoker	Muslim	Sometimes (3)	Rarely (2)	Sometimes (3)	Sometimes (3)	Rarely (2)	Rarely (2)	Sometimes (3)	Often (4)	Several days (1)	Several days (1)	Nearly every day (3)	More than half of the days (2)	Not at all (0)	More than half of the days (2)	Nearly every day (3)	Several days (1)	Nearly every day (3)	Not at all (0)	Nearly every day (3)	Not at all (0)	Not at all (0)	More than half of the days (2)	Several days (1)	Several days (1)	12.01 AM to 2.00 AM	More than 60 minutes	5.00 AM to 7.00 AM	4 to 6 hours	5 to 7 hours	Less then once a week (1)	Less then once a week (1)	Not during last month (0)	Once or twice a week (2)	Once or twice a week (2)	Once or twice a week (2)	Once or twice a week (2)	Not during last month (0)
Agree	Pharmacist	20-30	Female	Above 25.0	Unmarried	Graduate or above	Pharmaceutical industry	Low	Urban Area	Without family	Non-smoker	Muslim	Often (4)	Sometimes (3)	Sometimes (3)	Often (4)	Often (4)	Often (4)	Sometimes (3)	Rarely (2)	More than half of the days (2)	Nearly every day (3)	Nearly every day (3)	Nearly every day (3)	Nearly every day (3)	More than half of the days (2)	Nearly every day (3)	More than half of the days (2)	More than half of the days (2)	Nearly every day (3)	Nearly every day (3)	Nearly every day (3)	Nearly every day (3)	Nearly every day (3)	Nearly every day (3)	Nearly every day (3)	12.01 AM to 2.00 AM	Within 15 minutes	5.00 AM to 7.00 AM	4 to 6 hours	5 to 7 hours	Once or twice a week (2)	Three or more in week (3)	Once or twice a week (2)	Less then once a week (1)	Three or more in week (3)	Less then once a week (1)	Three or more in week (3)	Less then once a week (1)
Agree	Pharmacist	31-40	Male	Above 25.0	Married	Graduate or above	Pharmaceutical industry	Medium	Urban Area	With family	Non-smoker	Muslim	Sometimes (3)	Sometimes (3)	Sometimes (3)	Often (4)	Often (4)	Often (4)	Often (4)	Sometimes (3)	More than half of the days (2)	Nearly every day (3)	Several days (1)	Nearly every day (3)	Nearly every day (3)	Several days (1)	Nearly every day (3)	Nearly every day (3)	Several days (1)	Nearly every day (3)	Nearly every day (3)	Nearly every day (3)	Nearly every day (3)	Nearly every day (3)	Nearly every day (3)	Nearly every day (3)	12.01 AM to 2.00 AM	Within 15 minutes	5.00 AM to 7.00 AM	4 to 6 hours	5 to 7 hours	Once or twice a week (2)	Less then once a week (1)	Not during last month (0)	Not during last month (0)	Less then once a week (1)	Not during last month (0)	Three or more in week (3)	Less then once a week (1)
Agree	Pharmacist	31-40	Male	Above 25.0	Married	Graduate or above	HospitalHospital/clinic	High	Urban Area	With family	Non-smoker	Muslim	Never (1)	Never (1)	Never (1)	Never (1)	Never (1)	Never (1)	Never (1)	Never (1)	Nearly every day (3)	Not at all (0)	Not at all (0)	Not at all (0)	Not at all (0)	Not at all (0)	Not at all (0)	Not at all (0)	Not at all (0)	Not at all (0)	Not at all (0)	Not at all (0)	Not at all (0)	Not at all (0)	Not at all (0)	Not at all (0)	12.01 AM to 2.00 AM	Within 15 minutes	5.00 AM to 7.00 AM	4 to 6 hours	Less than 5 hours	Not during last month (0)	Not during last month (0)	Not during last month (0)	Not during last month (0)	Not during last month (0)	Not during last month (0)	Not during last month (0)	Not during last month (0)
[truncated: 6 more columns]
